# Supplementary material for: Education and training for health professionals on disability inclusion: a scoping review
Source: BMC Med Educ. 2026 Jun 20;26:1021. doi: 10.1186/s12909-026-09492-1 (PMC13289467; doi:10.1186/s12909-026-09492-1)
Supplement: Supplementary file 4 — Supplementary Material 4. Table 1: Characteristics of included publications. This table shows characteristics of the included publications, like year and type of publication, level of income in the country of training and focused types of impairment. [file 12909_2026_9492_MOESM4_ESM.xlsx]

## Sheet: Tabelle1
Number	Title	Author(s)	Year of Publication	country of author(s)	country of origin	WHO region [1]	level of income [2]	geographical scale	Type of publication	Understanding of disability [3]	types of impairment [4]
1	Assessing the extent and need for disability inclusion in the pharmacy education curriculum in Nigeria	Adedeji	2021	Nigeria	Nigeria, ECOWAS region	AFR	lower middle income	National, Regional	secondary research	Human rights-based	impairments in general
2	Post-graduate Medical Training in Intellectual and Developmental Disabilities: a Systematic Review	Adirim et al.	2021	USA, Canada	Global	NA	NA	Global	secondary research	Biopsychosocial	intellectual impairment
3	Health professionals' education related to people with intellectual and developmental disabilities: A scoping review	Ailey et al.	2024	USA	Global	NA	NA	Global	secondary research	Human rights-based	intellectual impairment
4	Effect of Disability-Specific Education on Student Attitudes Toward People With Disabilities	Alahmari et al.	2021	Saudi Arabia	Saudi Arabia	EMR	High income	Local	primary research	Human rights-based	impairments in general
5	Core Competencies on Disability for Health Care Education	Alliance for Disability in Health Care Education	2019	USA	USA	the Americas	High income	National	tertiary research	Human rights-based	impairments in general
6	Influencing Medical Student's Knolwedge and Attitudes Related to Disability: A Randomized Controlled Trial	Almhdawi	2022	Jordan	Jordan	EMR	lower middle income	Local	primary research	Biopsychosocial	impairments in general
7	Clinician perspectives on the need for training on caring for pregnant women with intellectual and developmental disabilities	Amir et al.	2022	USA	not specified	NA	NA	NA	primary research	Human rights-based	intellectual impairment
8	Learning to listen: improving students' communication with disabled people	Anderson et al.	2011	UK	UK	EUR	High income	Local	primary research	Biopsychosocial	impairments in general
9	Operation Homefront: Meeting Clerkship Competencies with Home Visits to Families of Children with Special Needs	Anderson et al.	2019	USA	USA	the Americas	High income	Local	primary research	Biopsychosocial	impairments in general
10	Competency-Based Curriculum Development to Meet the Needs of People With Disabilities: A Call to Action	Ankam et al.	2019	USA	USA	the Americas	High income	National	tertiary research	Biopsychosocial	impairments in general
11	The Assessment of Student Doctors' attitude towards disabled people after teaching them a module	Arabi et al.	2021	Morocco	Morroco	EMR	lower middle income	Local	primary research	Biopsychosocial	impairments in general
12	Public Health Competencies for Inclusion PDF: Including People with Disabilities: Public Health Workforce Competencies	Association of University Centers on Disabilities (AUCD) et al.	2016	USA	USA	the Americas	High income	National	tertiary research	Biopsychosocial	impairments in general
13	Intellectual Disability Health Capability Framework	Australian Government, Department of Health and Aged Care	2023	Australia	Australia	WPR	Upper middle income	National	tertiary research	Human rights-based	intellectual impairment
14	Health-worker education for disability inclusion in health	Azizatunnisa et al.	2024	UK, India, South Africa	Global	NA	NA	Global	tertiary research	Human rights-based	impairments in general
15	Physicians' Attitudes about Individuals with Intellectual Disability and Health Care Practices Towards Them: A Systematic Review	Bacherini et al.	2021	Italy, USA	Global	NA	NA	Global	secondary research	Human rights-based	intellectual impairment
16	Education requirements for nurses working with people with complex neurological conditions: Nurses' perceptions	Baker	2012	UK	UK	EUR	High income	Local	primary research	Medical	NA
17	The involvement of people with lifelong disability and communication impairment in lecturing to speech-language pathology students	Balandin et al.	2011	Norway, Australia	Australia	WPR	High income	Local	primary research	Human rights-based	NA
18	Care of adults with developmental disabilities: Effects of a continuing education course for primary care providers	Balogh et al.	2015	Canada	Canada	the Americas	High income	Subnational	primary research	Biopsychosocial	intellectual impairment
19	A systematic scoping review: Resources targeting the training and education of health and recreation practicitioners to support physical activity among people with physical disabilities	Bassett-Gunter et al.	2019	Canada	Global	NA	NA	Global	secondary research	Biopsychosocial	physical impairment
20	Cinematic Virtual Reality for Educating Health Care Providers About Type 2 Diabetes, Disability, and Elder Abuse and Neglect: A Pilot Study	Beverly et al.	2023	USA	USA	the Americas	High income	Subnational	primary research	Biopsychosocial	mixed
21	Development of physiotherapy inherent requirement statements - an Australian experience	Bialocerkowski et al.	2013	Australia	Australia	WPR	High income	Local	primary research	Human rights-based	impairments in general
22	Mental health training programmes for non-mental health trained professionals coming into contact with people with mental ill health: a systematic review of effectiveness	Booth et al.	2017	UK	Global	NA	NA	Global	secondary research	Biopsychosocial	mental impairment
23	Disability and Ableism in Medicine: A Curriculum for Medical Students	Borowsky et al.	2021	USA	USA	the Americas	High income	Local	primary research	Human rights-based	impairments in general
24	Integration of Chronic Disability Management in a Medical Student Curriculum	Bosques et al.	2021	USA	USA	the Americas	High income	Local	primary research	Biopsychosocial	impairments in general
25	A call to action: Preparing a disability-competent health care workforce	Bowen et al.	2020	USA	USA	the Americas	High income	National	tertiary research	Human rights-based	impairments in general
26	Case Study: Degree of Integration of Disability Rights Into Allied Health Professional Education	Bowley et al.	2018	Australia	Australia	WPR	High income	Local	primary research	Human rights-based	impairments in general
27	Effects of a Brief Curricular Intervention on Medical Students' Attitudes Toward People with Disabilities in Healthcare Settings	Bu et al.	2016	USA	USA	the Americas	High income	Local	primary research	Biopsychosocial	impairments in general
28	Developing competencies among health professions students related to the care of people with disabilities: A pilot study	Castro et al.	2018	Brazil, South Africa	Brazil	the Americas	Upper middle income	Local	primary research	Biopsychosocial	impairments in general
29	Implementing UK Autism policy & national institute for health and care excellence guidance - assessing the impact of Autism training for frontline staff in community learning disabilities teams	Clark et al.	2016	UK	UK	EUR	High income	Local	primary research	Biopsychosocial	intellectual impairment
30	The core competencies for mental, neurological, and substance use disorder care in sub-Saharan Africa	Collins et al.	2015	USA, Uganda, India	Sub-Saharian Africa	AFR	NA	Regional	primary research	Medical	mental impairment
31	Patient Narratives as a Teaching Tool: A Pilot Study of First-Year Medical Studentsand Patient Educators Affected by Intellectual/Developmental Disabilities	Coret et al.	2018	Canada	Canada	the Americas	High income	Local	primary research	Biopsychosocial	intellectual impairment
32	The development of a global chiropractic rehabilitation competency framework by the World Federation of Chiropractic	Coté et al.	2019	Canada	Global	NA	NA	Global	primary research	Biopsychosocial	impairments in general
33	The influence of staff training on challenging behaviour in individuals with intellectual disability: a review	Cox et al.	2015	Canada	Global	NA	NA	Global	secondary research	Medical	intellectual impairment
34	Disability Cultural Competence in the Medical Profession	Crossley	2015	USA	USA	the Americas	High income	National	tertiary research	Biopsychosocial	impairments in general
35	The Development of a Measure of Confidence in Delivering Therapy to People with Intellectual Disabilities	Dagnan et al.	2014	UK	UK	EUR	High income	National	primary research	Biopsychosocial	intellectual impairment
36	Training therapists to work with people with intellectual disability in Improving Access to Psychological Therapies (IAPT) services	Dagnan et al.	2018	UK	UK	EUR	High income	Subnational	primary research	Biopsychosocial	intellectual impairment
37	Implementing the ICF in Occupational Health; building a curriculum as an exemplary case	de Brouwer et al.	2017	The Netherlands	the Netherlands	EUR	High income	Local	primary research	Biopsychosocial	impairments in general
38	Training on involving cognitions and perceptions in the occupational health management and work disability assessment of workers: development and evaluation	de Wit et al.	2022	The Netherlands	The Netherlands	EUR	High income	National	primary research	Biopsychosocial	impairments in general
39	Knowledge, attitudes and practices of health professionals towards people living with lymphoedema caused by lymphatic filariasis, podoconiosis and leprosy in northern Ethiopia	Dellar et al.	2022	Ethiopia, UK	Ethopia	AFR	Unclassified	Local	primary research	Biopsychosocial	Physical impairment
40	The effect of advocacy education of nursing students on attitudes towards disability: a quasi-experimental study	Demirören et al.	2022	Turkey	Turkey	EUR	Upper middle income	Local	primary research	Human rights-based	impairments in general
41	Families' perceptions of the contribution of intellectual disability clinical nurse specialists in Ireland	Doody et al.	2018	Ireland, UK	Ireland	EUR	High income	National	primary research	Biopsychosocial	intellectual impairment
42	Care of the Student with Special Healthcare Needs: The Development of the WISHeS Unlicensed Assistive Personnel Training	DuChateau et al.	2016	USA	USA	the Americas	High income	Subnational	primary research	Medical	impairments in general
43	Evaluation of an intellectual disability mental health core competency framework	Eagleson et al.	2022	Australia	Australia	WPR	High income	National	primary research	Human rights-based	intellectual impairment
44	Appraisal of disability attidutes and curriculum of nursing students: a literature review	Edwards et al.	2021	USA	Global	NA	NA	Global	secondary research	Human rights-based	impairments in general
45	No gain without pain education: Improving knowledge and biopsychosocial attitudes and beleifs in a predominantly non-health related undergraduate taregt audience	Fitzgerald et al.	2022	Australia	Australia	WPR	High income	Local	primary research	Biopsychosocial	NA
46	Disability inclusion in medical education: Towards a quality improvement approach	Fitzpatrick et al.	2023	Switzerland	Global	NA	NA	Global	tertiary research	Human rights-based	impairments in general
47	Training physiotherapy students in basic wheelchair provision. Experiences at two universities in Colombia	Forero, et al.	2024	USA	USA	the Americas	High income	Subnational	primary research	Human rights-based	physical impairment
48	Impact of Occupational Therapy Education on Students' Disability Attitudes: A Longitudinal Study	Friedman et al.	2021	USA	USA	the Americas	High income	Subnational	primary research	Biopsychosocial	impairments in general
49	The Valued People Project: users' views on learning disability nursing	Gates	2011	UK	UK	EUR	High income	Subnational	primary research	Biopsychosocial	intellectual impairment
50	Equitable access to COVID-19 vaccines	Global Action on Disability (GLAD) Network	no information	worldwide	UK	EUR	High income	National	tertiary research	Human rights-based	impairments in general
51	Shared attitudes and behaviours for healthcare workers	Government of Western Australia, Department of Health	2016	Australia	Australia	WPR	High income	Subnational	tertiary research	Human rights-based	impairments in general
52	Exploratory Evaluation of Inclusion Wheel Model for Public Health Practice to Include People With Disabilities: Implications for Leadership and Training to Serve the Whole Community	Griffen	2023	USA	USA	the Americas	High income	National	primary research	Biopsychosocial	impairments in general
53	Improving communication between staff and disabled children in hospital wards: testing the feasibility of a training intervention developed through intervention mapping	Gumm et al.	2017	UK	UK	EUR	High income	Local	primary research	Human rights-based	impairments in general
54	Closing the gap: training for healthcare workers and people with disabilities on the interrelationship of HIV and disability	Hanass-Hancock et al.	2015	South Africa	Africa	AFR	Upper middle income	Local	primary research	Human rights-based	impairments in general
55	Evidence-based training of health professionals to inform families about disability	Harnett et al.	2013	Ireland, USA	Ireland	EUR	High income	National	primary research	Biopsychosocial	impairments in general
56	What should we teach about disability? National consensus on disability competencies for health care education	Havercamp et al.	2021	USA	USA	the Americas	High income	National	primary research	Human rights-based	impairments in general
57	Identifying training needs for mainstream healthcare professionals, to prepare them for working with individuals with intellectual disabilities: a systematic review	Hemm e tal.	2015	UK, USA	Global	NA	NA	Global	secondary research	Biopsychosocial	intellectual impairment
58	Virtual Training of Medical Students to Promote the Comfort and Cooperation of Patients with Neurodevelopmental Disabilities	Hoang et al.	2024	USA	USA	the Americas	High income	Local	primary research	Medical	intellectual impairment
59	Disabled people say "Nothing about us without us"	Hogan et al.	2020	New Zealand	New Zealand	WPR	High income	Local	primary research	Biopsychosocial	impairments in general
60	Maternal and Child Health Leadership Competencies	HRSA MAternal & Child Health	2023	USA	USA	the Americas	High income	National	tertiary research	Biopsychosocial	impairments in general
61	Disability competencies for disability rights in the curriculum of the Global North and Global South	Hu et al.	2024	Australia, USA, India	NA	NA	NA	NA	secondary research	Human rights-based	impairments in general
62	Autism-Focused Online Training in Shared Decison-Making: A Randomized Controlled Trial	Huffman et al.	2021	USA	USA	the Americas	High income	National	primary research	Medical	intellectual impairment
63	When pharmacy and theater collide: How diversity can develop inclusive communication skills	Hughes et al.	2024	UK	UK	EUR	High income	Local	primary research	Biopsychosocial	intellectual impairment
64	Transforming LEND leadership training curriculum through the maternal and child leadership competencies	Humphreys et al.	2015	USA	USA	the Americas	High income	Subnational	primary research	Biopsychosocial	intellectual impairment
65	Who's challenging who? Changing attitudes towards those whose behaviour challenges	Hutchinson et al.	2014	UK	UK	EUR	High income	Local	primary research	Biopsychosocial	intellectual impairment
66	DVD-based stories of people with developmental disabilities as resources for inter-professional education	Iacono et al.	2011	Australia	Australia	WPR	High income	Local	primary research	Biopsychosocial	intellectual impairment
67	Knowing, being or doing? A comparative study on human service professionals' perceptions of quality in day-to-day encounters with clients and students with intellectual disabilities	Ineland et al.	2018	Sweden	Sweden	EUR	High income	Subnational	primary research	Human rights-based	intellectual impairment
68	Universal Health Coverage must leave no one behind: a call for action to advance health equity for persons with disabilities and older people in the new political declaration on UHC	International Disability and Development Consortium IDDC	2023	worldwide	Global	NA	NA	Global	tertiary research	Human rights-based	impairments in general
69	Interventions to Teach Medical Students About Disability: A Systematic Search and Review	Ioerger et al.	2019	USA	Global	NA	NA	Global	secondary research	Biopsychosocial	impairments in general
70	Communication partner training for healthcare workers engaging with people with aphasia: Enacting Sustainable Development Goal 17 in Austria, Egypt, Greece, India and Serbia	Isaksen et al.	2023	Denmark, UK, Greece, India, Austria, Colombia, Serbia, Ireland	Denmark, UK, Greece, India, Austria, Colombia, Serbia, Ireland	EUR, SEAR, the Americas	High income, lower middle income, Upper middle income	International	tertiary research	Biopsychosocial	NA
71	Introducing the ICF: the development of an online resurce to support learning, teaching and curriculum design	Jones	2011	Australia	Australia	WPR	High income	Local	primary research	Biopsychosocial	impairments in general
72	Education/Training Interventions to Improve Oral Health of Adults with Intellectual Disability	Kangutkar et al.	2022	Australia	Global	NA	NA	Global	secondary research	Biopsychosocial	intellectual impairment
73	Reflective impressions of a precepted clinical experience caring for people with disabilities	Karl et al.	2013	USA, Lebanon	USA	the Americas	High income	Local	primary research	Biopsychosocial	intellectual impairment
74	How nursing students' perceptions of people with psychiatric disabilities change when using the strengths model during practicums: A qualitative research study	Katayama et al.	2024	Japan	Japan	WPR	High income	Local	primary research	Biopsychosocial	mental impairment
75	Long-term pediatrician outcomes of a parent led curriculum in developmental disabilities	Keisling et al.	2017	USA	USA	the Americas	High income	Local	primary research	Biopsychosocial	intellectual impairment
76	Effect of Online Palliative Care Training on Knowledge and Self-Efficacy of Direct Care Workers	Kim et al.	2021	USA	USA	the Americas	High income	Local	primary research	Biopsychosocial	intellectual impairment
77	A wheelchair workshop for medical students improves knowledge and skills: a randomized controlled trial	Kirby et al.	2011	Canada	Canada	the Americas	High income	Local	primary research	Biopsychosocial	Physical impairment
78	Meeting the need: Creation of an online infection prevention course by the Golisano Institute for Developmental Disability Nursing for direct support professionals during COVID-19	Kiss et al.	2021	USA	USA	the Americas	High income	Local	primary research	Medical	intellectual impairment
79	A Framework to Guide the Development of Health Care Professional Education and Training in Best Evidence Osteoarthritis Care	Kobayashi et al.	2022	Australia, USA, UK, Norway, the Netherlands	Global	NA	NA	Global	tertiary research	Biopsychosocial	Physical impairment
80	Nurse practicioner education: Uniting the 2021 essentials with The Core Competencies on Disability Health Care Education	Kronk et al.	2024	USA	USA	the Americas	High income	National	primary research	Human rights-based	impairments in general
81	Disability Training Tools	Kupenda for the children	no information	worldwide	Kenya	AFR	Lower middle income	Local	tertiary research	Human rights-based	impairments in general
82	Improving Culturally Congruent Health Care for Children With Disabilities: Stakeholder Perspectives of Cultural Competence Training in an Interdisciplinary Leadership Training Program	LaFleur et al.	2018	USA	USA	the Americas	High income	National	primary research	Biopsychosocial	impairments in general
83	Measuring Health Professionals' Skills and Self-Efficacy for Communicating with Individuals with Disabilities: Instrument Development and Validation	Lassiter et al.	2023	USA	Not specified	NA	NA	Not specified	primary research	Biopsychosocial	impairments in general
84	Competencies of Dental Hygienists for Oral Care Service for People with Disability	Lee et al.	2020	South Korea	South Korea	WPR	High income	National	primary research	Biopsychosocial	impairments in general
85	Disability competency training in medical education	Lee et al.	2023	USA	USA	the Americas	High income	National	primary research	Human rights-based	mixed
86	Preparing health professional students for interprofessional practice related to neurodevelopmental disabilities: a pilot program	Lee et al.	2023	South Korea, USA	USA	WPR, the Americas	High income	Local	primary research	Biopsychosocial	intellectual impairment
87	Development, validation, and utility of an instrument to assess core competencies in the Leadership Education in Neurodevelopmental and Related Disabilities (LEND) program	Leff et al.	2015	USA	USA	the Americas	High income	National	primary research	Biopsychosocial	intellectual impairment
88	Disability rights in Higher Education Programs: The case of medical schools and other health-related disciplines	Liasidou et al.	2017	UK, Cyprus	Not specified	NA	NA	Not specified	primary research	Human rights-based	impairments in general
89	Uncover: Systemic Discriminatory Practices and Counteract Gender-Based Violence: A practical guide on the use of the Intersectional Discrimination Pyramid	Light for the World	no information	Austria	Not specified	NA	NA	Not specified	tertiary research	Biopsychosocial	impairments in general
90	Simulation-based holistic education in physiotherapy interns to increase empathy toward older adults and individuals with disabilities	Lin et al.	2022	Taiwan	Taiwan	WPR	High income	National	primary research	Biopsychosocial	impairments in general
91	Determining the competencies of community based workers for disability-inclusive development in rural areas of South Africa, Botswana and Malawi	Lorenzo et al.	2015	South Africa	South Africa, Botswana, Malawi	AFR	Upper middle income, low income	Regional	primary research	Human rights-based	impairments in general
92	Blended learning: strengths, challanges, and lessons learned in an interprofessional training program	Lotrecchiano et al.	2013	USA	USA	the Americas	High income	National	tertiary research	Biopsychosocial	impairments in general
93	"Understanding Disability": Evaluating a contact-based aproach to enhancing attitudes and disability literacy of medical students	Lynch et al.	2019	Ireland	not specified	NA	NA	Local	primary research	Biopsychosocial	impairments in general
94	Does Special Care Dentistry undergraduate teaching improve dental student attitudes towards people with disabilities	Mac Giolla Phadraig et al.	2015	Ireland	Ireland	EUR	High income	Local	primary research	Biopsychosocial	impairments in general
95	Efficacy of the HealthMatters program train-the-trainer model	Marks et al.	2013	USA, Taiwan	USA	the Americas	High income	Local	primary research	Biopsychosocial	intellectual impairment
96	Enhancing clinical practice: reducing health inequalities - reflection on a clinical education and training partnership	Marshall-Tate	2016	UK	UK	EUR	High income	Local	primary research	Biopsychosocial	intellectual impairment
97	A cross-sectional survey investigaing wheelchair skills training in Ireland	Mathis et al.	2023	Ireland, Australia	Ireland	EUR, the Americas	High income	National	primary research	Human rights-based	physical impairment
98	Service user perspectives on palliative care education for health and social care professionals supporting people with learning disabilities	McLaughlin et al.	2015	Ireland	not specified	NA	NA	NA	primary research	Human rights-based	intellectual impairment
99	Evaluating Health Visitors' Existing Knowledge of Down Syndrome and the Effect of a Training Workshop	Mengoni et al.	2019	UK	England	EUR	High income	Local	primary research	Medical	intellectual impairment
100	Desired educational outcomes of disability-related training for the generalist physician: knowledge, attitudes, and skills	Minihan et al.	2011	USA	USA	the Americas	High income	National	tertiary research	Biopsychosocial	impairments in general
101	Embedding the International Classification of Functioning, Disability and Health in Health Professions Curricula to Enable Interprofessional Education and Collaborative Practice	Moran et al.	2020	Australia	Australia	WPR	high income	National	primary research	Biopsychosocial	impairments in general
102	Enhancing positive attitudes towards disability: evaluation of an integrated physiotherapy program	Morgan et al.	2013	Australia	Australia	WPR	High income	Local	primary research	Biopsychosocial	intellectual impairment
103	Important wheelchair skills for new manual wheelchair users: health care professional and wheelchair user perspectives	Morgan et al.	2017	USA	not specified	NA	NA	Local	primary research	Biopsychosocial	Physical impairment
104	Community healthcare worker response to childhood disorders: Inadequacies and needs	Naidoo et al.	2019	South Africa	South Africa	AFR	Upper middle income	Local	primary research	Biopsychosocial	impairments in general
105	From engagement to competency: The pathway to making disability naive frontline workers competent in the delivery of an evidence-based autism intervention in New Delhi, India	Naithani et al.	2022	India, UK, USA	India	SEAR	Lower middle income	Local	primary research	Biopsychosocial	intellectual impairment
106	Health Equity Framework for People with Disabilities	National Council on Disability (US)	2023	USA	USA	the Americas	High income	National	tertiary research	Biopsychosocial	impairments in general
107	Accessability toolkit - Provide disability equality training to staff	National Disability Authority of Ireland	2024	Ireland	Ireland	EUR	High income	National	tertiary research	Biopsychosocial	impairments in general
108	A review of competency frameworks for disability service staff	National Disability Authority of Irleand	2018	Ireland	Global	NA	NA	Global	secondary research	Biopsychosocial	impairments in general
109	Intellectual disability mental health core competency framework: a manual for mental health professionals	New South Wales Ministry of Health	2016	Australia	Australia	WPR	High income	Subnational	tertiary research	Human rights-based	intellectual impairment
110	Intellectual disability mental health core competency framework: a practical toolkit for mental health professionals	New South Wales Ministry of Health	2017	Australia	Australia	WPR	High income	Subnational	tertiary research	Human rights-based	intellectual impairment
111	Enhancing interprofessional education and practice: Development and implementation of a new graduate-level course using the international classification of functioning, disability, and health	Nguyen et al.	2016	Canada	not specified	NA	NA	NA	primary research	Biopsychosocial	impairments in general
112	Learning Disabilities Transition Pathway Competency Framework	NHS Health Education England	2016	UK	UK	EUR	High income	Subnational	tertiary research	Human rights-based	intellectual impairment
113	Addressing Health Disparities at the Intersection of Disability, Race, and Ethnicity: the Need for Culturally and Lunguistically Appropriate Training for Healthcare Professionals	Onyeabor	2016	USA	USA	the Americas	High income	Local	primary research	Biopsychosocial	impairments in general
114	Educating health science students about disability: Teachers? perspectives on curricular gaps	Peiris-John et al.	2021	New Zealand	New Zealand	WPR	High income	Local	primary research	Human rights-based	impairments in general
115	Perspectives on Teaching the International Classification of Functioning, Disability, and Health Model to Physical Therapy Students	Peters-Brinkerhoff	2016	USA	USA	the Americas	High income	Local	primary research	Biopsychosocial	impairments in general
116	Disability-competence training influences health care providers' conceptualizations of disability: An evaluation study	Phillips et al.	2021	USA	USA	the Americas	High income	National	primary research	Biopsychosocial	impairments in general
117	A mixed methods evaluation of the effectiveness of an oral health training program for disability care workers in Burkina Faso	Pold et al.	2024	Germany, Burkina Faso, the Netherlands	Burkina Faso	AFR	Low income	Local	primary research	Human rights-based	impairments in general
118	Intellectual Disabilities and Health Care Communication: A Continuing Education Program for Providers	Primeau et al.	2019	USA	not specified	NA	NA	NA	primary research	Biopsychosocial	intellectual impairment
119	Using Community-Based Participatory Research to Develop a Series of Core Competency Trainings Within a Developmental Disability Program	Rahman et al.	2018	USA	USA	the Americas	high income	Subnational	primary research	Biopsychosocial	intellectual impairment
120	Teaching health care students about disability within a cultural competency context	Robey et al.	2013	USA	Not specified	NA	Not specified	NA	tertiary research	Biopsychosocial	impairments in general
121	Disability training for health workers: A global evidence synthesis	Rotenberg et al.	2022	UK, Canada	Global	NA	NA	Global	secondary research	Human rights-based	impairments in general
122	Caring for people with intellectual disabilities: Insights from a cross-sectional study among nursing students	Rozani et al.	2024	Israel	Isreal	EMR	High income	Local	primary research	Biopsychosocial	intellectual impairment
123	The impact of a training programme incorporating the conceptual framework of the International Classification of Functioning (ICF) on knowledge and attitudes regarding interprofessional practice in Rwandan health professionals: a cluster randomized control trial	Sagahutu et al.	2021	Rwanda, South Africa	Rwanda	AFR	Low income	National	primary research	Biopsychosocial	impairments in general
124	Training staff to promote self-management in people with intellectual disabilities	Sandjojo et al.	2018	The Netherlands	the Netherlands	EUR	High income	Local	primary research	Biopsychosocial	intellectual impairment
125	Cluster Randomized Controlled Trial of Disability Education Module During Clinical Clerkship	Santoro et al.	2019	USA	USA	the Americas	High income	NA	primary research	Biopsychosocial	impairments in general
126	From Impairment to Empowerment: A Longitudinal Medical School Curriculum on Disabilities	Sarmiento et al.	2016	USA	USA	the Americas	High income	Local	primary research	Biopsychosocial	impairments in general
127	Revealing the training on intellectual and developmental disabilities among forensic mental health professionals: a survey report	Sarrett	2017	USA	USA	the Americas	High income	National	primary research	Biopsychosocial	intellectual impairment
128	A stroke rehabilitation training program for community-based primary health care, South Africa	Scheffler et al.	2023	South Africa	South Africa	AFR	Upper middle income	Local	primary research	Biopsychosocial	NA
129	Inclusive Health for disability Inclusion Advisors	SeeYou	2022	The Netherlands, Ethopia, Rwanda, Mozambique	Not specified	NA	NA	Not specified	tertiary research	Human rights-based	impairments in general
130	The State of Disability Awareness in American Medical Schools	Seidel et al.	2017	USA	USA	the Americas	High income	National	primary research	Human rights-based	mixed
131	Dancing wheelchairs: An Innovative Way to Teach Medical Students About Disability	Shapiro	2011	USA	Not specified	NA	NA	Not specified	tertiary research	Biopsychosocial	impairments in general
132	Influencing physiotherapy student attitudes toward exercise for adoloscents with Down Syndrome	Shields et al.	2011	Australia	Australia	WPR	High income	Local	primary research	Biopsychosocial	intellectual impairment
133	Accessibility standards and audit pack	Sightsavers	no information	UK	Global	NA	NA	Global	tertiary research	Human rights-based	impairments in general
134	Educational strategies in oral healthcare for the disabled and their effects on dental students' training	Silva et al.	2023	Brazil	Brazil	the Americas	Upper middle income	Local	primary research	Human rights-based	impairments in general
135	Broadening horizons: looking beyond disability	Singh	2012	India	India	SEAR	Lower middle income	Local	tertiary research	Human rights-based	impairments in general
136	Disability inclusion in medical education: Towards a quality improvement approach	Singh et al.	2023	India, USA	Global	NA	NA	Global	tertiary research	Human rights-based	impairments in general
137	Using the health humanities to impart disability competencies to undergraduate medical students	Singh et al.	2022	India	India	SEAR	Lower middle income	National	primary research	Human rights-based	impairments in general
138	Disability-inclusive compassionate care: Disability competencies for an Indian Medical Graduate	Singh et al.	2020	India, USA	India	SEAR	Lower middle income	National	primary research	Human rights-based	impairments in general
139	Availability and accessibility of healthcare for deaf and hard of hearing patients	Smeijers	2019	The Netherlands	The Netherlands	EUR	NA	NA	primary research	Biopsychosocial	sensory impairment
140	Aspiring to Disability Consciousness in Health Professions Training	Smeltz et al.	2024	USA	Not specified	NA	NA	Not specified	tertiary research	Human rights-based	impairments in general
141	Introduction to Disability and Antiableist Health Care - A Pilot, Student-Led Module for Preclinical Medical Students	Smeltz et al.	2024	USA	USA	the Americas	High income	Local	primary research	Human rights-based	impairments in general
142	Teaching Future Physician Assistants to Provide ADEPT-CARE to Disabled Patients: A Novel Application of Disability Curriculum	Smeltz et al.	2024	USA	Not specified	NA	NA	NA	primary research	Biopsychosocial	impairments in general
143	Co-development of a training programme on disability for healthcare workers in Uganda	Smythe et al.	2024	UK, South Africa, Uganda	Uganda	AFR	Low income	National	primary research	Human rights-based	impairments in general
144	The feasibility of a training course for clubfoot treatment in Africa: A mixed methods study	Smythe et al.	2018	UK, Rwanda, Zambia	Ethopia, Rwanda, UK, Kenya	EUR, AFR	Unclassified, Low income, High income, lower middle income	International	primary research	Biopsychosocial	Physical impairment
145	International Classification of Functioning, Disability and Health: Catalyst for interprofessional education and collaborative practice	Snyman et al.	2015	South Africa	South Africa	AFR	Upper middle income	Local	primary research	Biopsychosocial	impairments in general
146	Training Dental Hygiene Students to Care for Patients with Disabilities	Spolarich et al.	2023	USA	USA	the Americas	High income	Subnational	primary research	Biopsychosocial	impairments in general
147	Placing people in the same room is not enough: An interprofessional education intervention to improve collaborative knowledge of people with disabilities	Stahl	2016	Sweden	Sweden	EUR	High income	Subnational	primary research	Human rights-based	impairments in general
148	Allied health capability framework: disability and complex support needs	State of Victoria, Department of Health and Human Services	2020	Australia	Australia	WPR	High income	Subnational	tertiary research	Human rights-based	impairments in general
149	The effectiveness of a serious game to enhance empathy for care workers for people with disabilities: A parallel randomized controlled trial	Sterkenburg et al.	2018	The Netherlands	the Netherlands	EUR	High income	Local	primary research	Biopsychosocial	impairments in general
150	A curriculum on care for people with disabilities: effects on medical student self-reported attitudes and comfort level	Symons et al.	2013	USA, Lebanon, Canada	USA	the Americas	High income	Local	primary research	Biopsychosocial	impairments in general
151	Supervision in rehabilitation psychology: Application of Beatrice Wright's value-laden beliefs and principles	Tackett et al	2016	USA	Global	NA	NA	Global	tertiary research	Human rights-based	physical impairment
152	The Deaf Strong Hospital Program A Model of Diversity and Inclusion Training for First-Year Medical Students	Thew et al.	2012	USA	USA	the Americas	High income	Local	primary research	Biopsychosocial	sensory impairment
153	Ethiopian community health workers' beliefs and attitudes towards children with autism: Impact of a brief training intervention	Tilahun et al.	2019	Ethiopia, UK	Ethopia	AFR	Unclassified	Local	primary research	Biopsychosocial	intellectual impairment
154	A Descriptive, Multi-Site Case Study to Discover the Inclusion of Disability Competencies in Undergraduate Public Health Program Curricula in California-Based Public Universities	Tompkins	2023	USA	USA	the Americas	High income	Subnational	primary research	Biopsychosocial	impairments in general
155	Development and dissemination of a core competency framework	Trollor et al.	2017	Australia	Australia	WPR	High income	Subnational	primary research	Human rights-based	mixed
156	Communicating about death and dying: Developing training for staff working in services for people with intellectual disabilities	Tuffrey-Wijne et al.	2017	UK, the Netherlands	UK	EUR	High income	Local	primary research	Biopsychosocial	intellectual impairment
157	New Hampshire Children's Behavioral Health Core Competencies	University of New Hampshire, Institute on Disability	2019	USA	USA	the Americas	High income	Subnational	tertiary research	Biopsychosocial	impairments in general
158	Evaluating staff training: taking account of interactions between staff and clients with intellectual disability and challenging behavior	van Oorsouw et al.	2013	The Netherlands	Global	NA	NA	Global	secondary research	Biopsychosocial	intellectual impairment
159	Determinants of physicians' communication behaviour in disability assessments	Van Rijssen et al.	2011	The Netherlands	The Netherlands	EUR	High income	National	primary research	Biopsychosocial	impairments in general
160	A systematic review of intellectual and developmental disability curriculum in international pre-graduate health professional education	Vi et al.	2023	Canada	Global	NA	NA	Global	secondary research	Biopsychosocial	intellectual impairment
161	Using role play to develop positive attitudes toward people with disabilities among dental students: An exploratory pilot study	Vukovic et al.	2023	Serbia	Serbia	EUR	Upper middle income	Local	primary research	Human rights-based	impairments in general
162	The training needs of staff supporting individuals ageing with intellectual disability	Wark et al.	2014	Australia	Australia	WPR	High income	Subnational	primary research	Biopsychosocial	intellectual impairment
163	An evaluation of medical students' views on the introduction of a community placement and its impact on their understanding of patients with disabilities	Watmough et al.	2014	UK	UK	EUR	High income	Local	primary research	Biopsychosocial	impairments in general
164	Effectiveness of Interdisciplinary Leadership Training for Early Career Professionals in the Field of Developmental Disabilities	Weber et al.	2021	USA	USA	the Americas	High income	National	primary research	Biopsychosocial	intellectual impairment
165	Establishing core mental health workforce attributes for the effective mental health care of people with an intellectual disability and co-occuring mental ill health	Weise et al.	2017	Australia	Australia	WPR	High income	National	primary research	Human rights-based	intellectual impairment
166	What makes generalist mental health professionals effective when working with people with an intellectual disability? A family member and support person perspective	Weise et al.	2018	Australia	Australia	WPR	High income	Subnational	primary research	Human rights-based	intellectual impairment
167	Mental health: Knowledge, attitudes and training of professionals on dual diagnosis of intellectual disability and psychiatric disorder	Werner e tal.	2012	Israel	Global	NA	NA	Global	secondary research	Biopsychosocial	intellectual impairment
168	Proposing clinician competency guidelines for the inclusion of disability in the undergraduate medical curriculum of South Africa - an exploratory study	Whitehead	2023	South Africa	South Africa	AFR	Upper middle income	National	primary research	Human rights-based	impairments in general
169	Stigma and Developmental Disabilities in Nursing Practice and Education	Whiteley et al.	2016	Canada, Australia	Global	NA	NA	Global	tertiary research	Human rights-based	intellectual impairment
170	WHO QualityRights (Training Materials)	WHO Mental Health, Brain Health and Substance Use (MSD)	2019	Switzerland	Global	NA	NA	Global	tertiary research	Human rights-based	Mental impairment
171	Framework for an interprofessional experience addressing health and disability for health professional students	Woodworth et al.	2024	USA	USA	the Americas	High income	Local	primary research	Biopsychosocial	Mixed
172	Assessing the Effectiveness of Professional Development Training on Autism and Culturally Responsive Practice for Educators and Practitioners in Ethiopia	Zeleke et al.	2021	USA	Ethopia	AFR	Unclassified	National	primary research	Biopsychosocial	intellectual impairment
[1]	based on: World Health Organization. WHO regional offices. WHO; 2025. Available from: https://www.who.int/about/who-we-are/regional-offices. Accessed 30 Jul 2025.
[2]	based on: The World Bank. World Bank Country and Lending Group; 2024. Available from: https://datahelpdesk.worldbank.org/knowledgebase/articles/906519-world-bank-country-and-lending-groups. Accessed 20 Jun 2025.
[3]	based on: United Nations. Human rights-based model. UN; 2014. Available from: https://unterm.un.org/unterm2/en/view/e2332e83-471d-4e8c-a847-ffab4aed0373. Accessed 20 Jun 2025
[4]	based on: United Nations. Convention on the Rights of Persons with Disabilities and Optional Protocol. UN; 2006. Available from: https://www.un.org/disabilities/documents/convention/convoptprot-e.pdf. Accessed 20 June 2025.
