# Supplementary material for: Education and training for health professionals on disability inclusion: a scoping review
Source: BMC Med Educ. 2026 Jun 20;26:1021. doi: 10.1186/s12909-026-09492-1 (PMC13289467; doi:10.1186/s12909-026-09492-1)
Supplement: Supplementary file 5 — Supplementary Material 5. Table 2: Educational characteristics of included publications. This table shows characteristics of the realised, planned or envisioned trainings described in the included publications, like teaching methods and training evaluation. [file 12909_2026_9492_MOESM5_ESM.xlsx]

## Sheet: Tabelle1
Number	Title	Author(s)	educational scope	invovlement of persons with disabilities	targeted health professionals	training level	teaching format	teaching methods	Training evaluation_methodology	Training evaluation_outcomes	training evaluation_time-point	number of participants/ studies
1	Assessing the extent and need for disability inclusion in the pharmacy education curriculum in Nigeria	Adedeji	Curriculum/Framework	no involvement/ no information	Pharmacists	Initial education	No information	No information	no information	no information	no information	no information
2	Post-graduate Medical Training in Intellectual and Developmental Disabilities: a Systematic Review	Adirim et al.	NA	NA	Physicians	Practitioners	NA	NA	various outcome evaluation approaches	various evaluation outcomes	post-training (no specification)	n (studies) = 16
3	Health professionals' education related to people with intellectual and developmental disabilities: A scoping review	Ailey et al.	No information	NA	Interprofessional	Initial training	No information	No information	various outocme evaluation methods	various evaluation outcomes	no information	n (studies) = 182
4	Effect of Disability-Specific Education on Student Attitudes Toward People With Disabilities	Alahmari et al.	Small session	no involvement/ no information	Interprofessional	Initial education	no information	no information	quantitative outcomes evaluation	attitudes towards persons with disabilities	pre- and post-training (3 days after training)	n (participants) = 243
5	Core Competencies on Disability for Health Care Education	Alliance for Disability in Health Care Education	Curriculum/Framework	invovlement in development	Interprofessional	Initial education	no training	no training	NA	NA	NA	NA
6	Influencing Medical Student's Knolwedge and Attitudes Related to Disability: A Randomized Controlled Trial	Almhdawi	Module	no involvement/ no information	Physicians	Initial education	online	videos, lectures, online resources, quizzes, learning self-check, discussions, exercises	quantitative outcomes evaluation	disability knowledge, attitudes towards perosns with disabilites	pre- (1 week before semester)- and post-training (1 week after traning)	n (participants) = 198
7	Clinician perspectives on the need for training on caring for pregnant women with intellectual and developmental disabilities	Amir et al.	No information	NA	Physicians	Initial training, practitioners	Online	practical tool	NA	NA	NA	n (participants) = 17
8	Learning to listen: improving students' communication with disabled people	Anderson et al.	Small session	no involvement/ no information	Interprofessional	Initial education	In person	Role play, group work, case study	qualitative outcomes evaluation (focus groups, one-to-one interviews), partly outocmes quantitative evaluation	effective communication	post-training (no specification)	n (service users) = 20 n ( students) = 109 n (participants_focus groups) = 30 n (participants_questionnaire) = 49
9	Operation Homefront: Meeting Clerkship Competencies with Home Visits to Families of Children with Special Needs	Anderson et al.	Module	involvement of family members/ support persons in development and training and teaching	Physicians	Initial education	In person	Field work	qualitative outcomes evaluation (written reflection)	communication; respect; attitudes; behaviours; person-centredness; knowledge on advocacy, patient education, barriers to access, community appraoch	post-training (no specification)	n (participants) = 152
10	Competency-Based Curriculum Development to Meet the Needs of People With Disabilities: A Call to Action	Ankam et al.	Curriculum/Framework	involvement in development, involvement in training	Physicians	Initial education	In person	Case studies, exercise, field work	no information	no information	no information	NA
11	The Assessment of Student Doctors' attitude towards disabled people after teaching them a module	Arabi et al.	Module	no involvement/ no information	Physicians	Initial education	In person	Videos, photos, group work, case studies	quantitative outocmes evaluation	attitudes towards persons with disabilities	pre- and post-training (no specification)	n (participants) = 78
12	Public Health Competencies for Inclusion PDF: Including People with Disabilities: Public Health Workforce Competencies	Association of University Centers on Disabilities (AUCD) et al.	Curriculum/Framework	no involvement/ no information	Public health professionals	Initial education, practitioners	NA	NA	needs assessment, process evaluation, outcomes evaluation	no information	no information	NA
13	Intellectual Disability Health Capability Framework	Australian Government, Department of Health and Aged Care	Curriculum/Framework	involvement in development, involvement in training	Interprofessional	Initial education, practitioners, educators	NA	NA	process evaluation, outcome evaluation	students' satisfaction, knowledge, skills, attitudes, confidence; educators' experiences; experiences of persons with disabilities	no information	NA
14	Health-worker education for disability inclusion in health	Azizatunnisa et al.	Curriculum/Framework	involvement in development, involvement in training	Interprofessional	Initial education, practitioners	NA	NA	evaluation, e.g. on long-term outcomes (no further speicifation)	no information	no information	NA
15	Physicians' Attitudes about Individuals with Intellectual Disability and Health Care Practices Towards Them: A Systematic Review	Bacherini et al.	NA	NA	Physicians	Physicians	NA	NA	quantitative outcomes evaluation	attitudes towards persons with disabilities	NA	n (studies) = 14
16	Education requirements for nurses working with people with complex neurological conditions: Nurses' perceptions	Baker	No information	no involvement/ no information	Nurses	Initial training, practitioners, educators	No information	No information	no information	no information	no information	n (participants) = 368
17	The involvement of people with lifelong disability and communication impairment in lecturing to speech-language pathology students	Balandin et al.	Small session	involvement in training and teaching	speech-language pathologists	Initial education	In person	lecture	qualitaitve evaluation	learning and attitudes to disability	post-training: 18 months post-training for students 2,5 years post-training for new graduate practitioners	n (participants_students) = 14 n (participants_new gradduate practitioners) = 8
18	Care of adults with developmental disabilities: Effects of a continuing education course for primary care providers	Balogh et al.	Module	no involvement/ no information	Interprofessional	Practitioners	In person, online asynchronous	case studies, online resources, practical tool	quantitative outcomes evaluation	frequency of use of the guidelines and tools book, frequency of performing periodic health examinations, frequency of performing assessments when a patient presents with a behaviour change, level of comfort while caring for patients with developmental disabilities, knowledge of primary care related to adults with developmental disabilities	pre- and post-training (period of 9-10 months in between)	n (participants) = 23
19	A systematic scoping review: Resources targeting the training and education of health and recreation practicitioners to support physical activity among people with physical disabilities	Bassett-Gunter et al.	no information	NA	Interprofessional	Practitioners	no information	no information	no information	no information	no information	n (studies) = 46
20	Cinematic Virtual Reality for Educating Health Care Providers About Type 2 Diabetes, Disability, and Elder Abuse and Neglect: A Pilot Study	Beverly et al.	Small session	NA	Interprofessional	Practitioners	In person	Simulations, virtual reality	quantitative outcomes and process evaluation	attitudes towards disability and persons with disabilities, self-efficacy to identify and manage elder abuse and neglect; perceptions of the content learned and the quality of the training	pre- and post-training (no specification)	n (participants) = 30
21	Development of physiotherapy inherent requirement statements - an Australian experience	Bialocerkowski et al.	Curriculum/Framework	NA	Physiotherapists	Initial education	No information	No information	no information	no information	no information	NA
22	Mental health training programmes for non-mental health trained professionals coming into contact with people with mental ill health: a systematic review of effectiveness	Booth et al.	NA	NA	Interprofessional, non health professionals	Initial training, pracitioners, educators	NA	NA	no information	no information	no information	n (studies) = 19
23	Disability and Ableism in Medicine: A Curriculum for Medical Students	Borowsky et al.	Small session	involvement in development	Physicians	Initial education	In person	Presentationss, group work, discussion, exercises	quantitative outcomes and process evaluation	knowledge, attitudes and confidence regarding disability and ableism; content and activities of the training	pre- and post-training (1 year after training)	n (participants) = 41
24	Integration of Chronic Disability Management in a Medical Student Curriculum	Bosques et al.	Module	no involvement/ no information	Physicians	Initial education	In person	Fieldwork, lectures, exercises, video	quantitative outcomes evaluation	disability knowledge and perception, attitudes towards care of persons with disabilities	pre- and post-training (no specification)	n (participants) = 76
25	A call to action: Preparing a disability-competent health care workforce	Bowen et al.	Curriculum/Framework	no involvement/ no information	Interprofessional	Initial education, practitioners	NA	NA	quantitative outcomes evaluation	ability to meet the needs of persons with disabilities and to identify strategic opportunities for improvement	NA	NA
26	Case Study: Degree of Integration of Disability Rights Into Allied Health Professional Education	Bowley et al.	NA	NA	Interprofessional	Initial education	no information	no information	NA	NA	NA	n (analyzed codes of ethics) = 6 n (participants) = 7
27	Effects of a Brief Curricular Intervention on Medical Students' Attitudes Toward People with Disabilities in Healthcare Settings	Bu et al.	Small session	involvement in training and teaching	Physicians	Initial education	In person	lecutre, video, panel discussion	quantitative outcomes evaluation, intervention and control group	attitudes towards persons with disabilities	post-training (no specification)	n (control group) = 251 n (intervention group) = 237
28	Developing competencies among health professions students related to the care of people with disabilities: A pilot study	Castro et al.	Module	no involvement/ no information	Interprofessional	Initial education	In person	Lectures, videos, case studesm discussions, role play, simulations, presentations	qualitative evaluation (survey)	knowledge, learnings, professional formation	post-training (at the end of the training)	n (participants) = 12
29	Implementing UK Autism policy & national institute for health and care excellence guidance - assessing the impact of Autism training for frontline staff in community learning disabilities teams	Clark et al.	Small session	no involvement/ no information	Interprofessional, non health professionals	Practitioners	No information	lecture, discussion	quantitative evaluation; qualitative evaluation (focus group and written feedback)	knowledge, training needs; experiences with training, learnings	quantitative evaluation: pre-training; qualitative training: post-training (3 monts after training)	n (participants_survey) = 56 (43 clinical staff, 13 administrative staff) n (particpants_focus group) = 8 (trained administrative staff)
30	The core competencies for mental, neurological, and substance use disorder care in sub-Saharan Africa	Collins et al.	Curriculum/Framework	no involvement/ no information	Interprofessional	Practitioners	No information	No information	NA	NA	NA	NA
31	Patient Narratives as a Teaching Tool: A Pilot Study of First-Year Medical Studentsand Patient Educators Affected by Intellectual/Developmental Disabilities	Coret et al.	Small session	involvement in training and teaching	Physicians	Initial education	In person	Videos, reflextion exrecises, quizes	quantitative outcomes evaluation, intervention and control group; qualitative evaluation	communication skills, attitudes towards persons with disabilities; experiences with training	during training and post-training ( immediately after participating in the study)	n (control group) = 12 n (intervention group) = 15
32	The development of a global chiropractic rehabilitation competency framework by the World Federation of Chiropractic	Coté et al.	Curriculum/Framework	no involvement/ no information	Chiropracticor	Not specified	No information	No information	no information	no information	no information	NA
33	The influence of staff training on challenging behaviour in individuals with intellectual disability: a review	Cox et al.	no information	NA	Interprofessional	Practitioners	No information	No information	various outcome evaluation appraoches	knowledge, skills; challenging behaviour in persons with disabilities	various evaluation time-points, mostly post-training	n (studies) = 19
34	Disability Cultural Competence in the Medical Profession	Crossley	NA	NA	Physicians	Initial education	NA	NA	NA	NA	NA	NA
35	The Development of a Measure of Confidence in Delivering Therapy to People with Intellectual Disabilities	Dagnan et al.	NA	NA	Interprofessional	Practitioners	NA	NA	quantitative outcomes evaluation	confidence	pre- and post-training (e.g. after half, one or two days)	n (participants) = 43
36	Training therapists to work with people with intellectual disability in Improving Access to Psychological Therapies (IAPT) services	Dagnan et al.	Small session	no involvement/ no information	Interprofessional	Practitioners	No information	No information	quantitative outcomes evaluation	confidence	pre- and post-training (immediately after training and 3 months after)	n (paricipants) = 68
37	Implementing the ICF in Occupational Health; building a curriculum as an exemplary case	de Brouwer et al.	Curriculum/Framework	no involvement/ no information	Interprofessional	Initial Education	No information	case studies	NA	NA	NA	NA
38	Training on involving cognitions and perceptions in the occupational health management and work disability assessment of workers: development and evaluation	de Wit et al.	Small session	no involvement/ no information	Physicians	Initial education, practitioners	No information	lectures, exercises, group work, case studies, practice tool	quantiative evaluation, qualitative evaluation	quantitative: satisfaction with training; qualitative: feasability of training, learnings	post-training (quanitative: after training, qualitative: 2-3 months after training)	n (participants) = 54
39	Knowledge, attitudes and practices of health professionals towards people living with lymphoedema caused by lymphatic filariasis, podoconiosis and leprosy in northern Ethiopia	Dellar et al.	Small session	no involvement/ no information	Interprofessional	Practitioners	In person	No information	quantiative outcomes evaluation	knowledge, attitudes and practices towards persons with disabilities	pre- and post-training (12 months after training)	n (baseline) = 14 n (follow-up) = 21
40	The effect of advocacy education of nursing students on attitudes towards disability: a quasi-experimental study	Demirören et al.	Module	no involvement/ no information	Nurses	Initial education	Online	lectures, case studies, vidoes, poster presentations, self-learning unit	quantitative outcomes evaluation	attitudes towards persons with disabilites	Pre- and post-training (3 days after training)	n (participants) = 38
41	Families' perceptions of the contribution of intellectual disability clinical nurse specialists in Ireland	Doody et al.	NA	NA	Nurses	Practitioners	NA	NA	NA	NA	NA	n (participants)= 10
42	Care of the Student with Special Healthcare Needs: The Development of the WISHeS Unlicensed Assistive Personnel Training	DuChateau et al.	No information	involvement in development	Nurses	Practitioners	Online	No information	quantitative outcomes evaluation	comfort level and unterstanding regarding various professional activities	pre-and post-training (no specification)	n (participants) 117
43	Evaluation of an intellectual disability mental health core competency framework	Eagleson et al.	Curriculum/Framework	involvement of family members/ support persons in development	Interprofessional	Practitioners, educators	NA	NA	quantiative evaluation	engagement with the framework; utility of the framework; influence on knowledge, skills, attitudes and confidence towards perosns with disabilities	pre- and post-download of the framework (3 and 12 months after download)	n (participants_pre-download survey) =351 n (participants_3m post-download survey) = 111 n (participants_12 m post-download survey) = 78
44	Appraisal of disability attidutes and curriculum of nursing students: a literature review	Edwards et al.	No information	NA	Nurses	initial training	No information	exercises, field work, simulation	various evaluation approaches	various outcomes, mainly attitudes towards persons with disabilities	various evaluation time-points, mostly post-training	n (studies) = 30
45	No gain without pain education: Improving knowledge and biopsychosocial attitudes and beleifs in a predominantly non-health related undergraduate taregt audience	Fitzgerald et al.	Module	no involvement/ no information	non health professionals	Initial education	Online asynchronous	lectures, readings, videos, discussions, exercises	quantitative outcomes evaluation	knowledge, atttitudes and beliefs towards chronic pain	pre- and post-training (7 weeks after training)	n (participants)= 22
46	Disability inclusion in medical education: Towards a quality improvement approach	Fitzpatrick et al.	NA	involvement in training and teaching	Physicians	Initial education	NA	NA	no information	no information	no information	NA
47	Training physiotherapy students in basic wheelchair provision. Experiences at two universities in Colombia	Forero, et al.	Module	no involvement/ no information	Physiotherapists	Initial education	No information	Wide variety	quantitative outcomes evaluation	knowledge of wheelchair service provision	post-training (no specification)	n (participants) = 525
48	Impact of Occupational Therapy Education on Students' Disability Attitudes: A Longitudinal Study	Friedman et al.	Curriculum/Framework	no involvement/ no information	Occupational therapists	Initial education	NA	NA	quantitative outcomes evaluation	implicit and explicit (ableism) attitudes towards persons with disabilities	pre-, peri- (anual evalaution) and post-training (after graduation)	n (participants) = 67
49	The Valued People Project: users' views on learning disability nursing	Gates	No information	NA	Nurses	Practitioners	No information	No information	no information	no information	no information	NA
50	Equitable access to COVID-19 vaccines	Global Action on Disability (GLAD) Network	No information	involvement in training and teaching	Interprofessional	Practitioners	No information	No information	NA	NA	NA	NA
51	Shared attitudes and behaviours for healthcare workers	Government of Western Australia, Department of Health	No information	no involvement/ no information	Interprofessional	Practitioners	No information	No information	no information	no information	no information	NA
52	Exploratory Evaluation of Inclusion Wheel Model for Public Health Practice to Include People With Disabilities: Implications for Leadership and Training to Serve the Whole Community	Griffen	NA	no involvement/ no information	Interprofessional	Practitioners	NA	NA	NA	NA	NA	NA
53	Improving communication between staff and disabled children in hospital wards: testing the feasibility of a training intervention developed through intervention mapping	Gumm et al.	Small session	involvement in development	Interprofessional	Initial education, practitioners	In person	video, exerercises, discussions	no information	prioritisation and practice of good communication	no information	n (participants) = 80
54	Closing the gap: training for healthcare workers and people with disabilities on the interrelationship of HIV and disability	Hanass-Hancock et al.	Small session	involvement in training and teaching	Interprofessional	Practitioners	No information	No information	mixed methods process evaluation	training needs; piloting of training; perceptions of workshop; healthcare service assessment regarding disyability inclusion; feasability of interventions at healthcare facilities; ability to initate or stimulate change in healthcare at micro level	pre-, peri- and post-training	n (participants) = 60
55	Evidence-based training of health professionals to inform families about disability	Harnett et al.	Small session	no involvement/ no information	Interprofessional	Initial education	In person	discussions, videos, presentations, input from faamily members	quantiative outcomes evaluation	confidence, knowledge	pre- and post-training (no specification)	n (participants) = 235
56	What should we teach about disability? National consensus on disability competencies for health care education	Havercamp et al.	Curriculum/Framework	impairments in general	Interprofessional	Initial education	NA	NA	NA	NA	NA	n (participants wave 1) = 75 n (participants wave 2) = 38
57	Identifying training needs for mainstream healthcare professionals, to prepare them for working with individuals with intellectual disabilities: a systematic review	Hemm e tal.	NA	NA	Interprofessional	Practitioners	NA	NA	various evaluation approaches	training needs for mainstream health professionals regarding working with persons with disabilities	various time-points	n (studies) = 13
58	Virtual Training of Medical Students to Promote the Comfort and Cooperation of Patients with Neurodevelopmental Disabilities	Hoang et al.	Small session	no involvement/ no information	Physicians	Initial education	Online	case studies, exercises, simulations	quantitative outcomes evaluation	implementation of specific procedures in own practice	pre- and post-training (within 4 days max after training)	n (participants) = 7
59	Disabled people say "Nothing about us without us"	Hogan et al.	NA	NA	Interprofessional	Initial education	online, asynchornous	videos, online resources, discussions	no information	no information	no information	n=14
60	Maternal and Child Health Leadership Competencies	HRSA MAternal & Child Health	Curriculum/Framework	no involvement/ no information	Interprofessional	Practitioners	NA	NA	no information	no information	no information	NA
61	Disability competencies for disability rights in the curriculum of the Global North and Global South	Hu et al.	NA	NA	Interprofessional	Initial education, practitioners	NA	NA	NA	NA	NA	NA
62	Autism-Focused Online Training in Shared Decison-Making: A Randomized Controlled Trial	Huffman et al.	Small session	no involvement/ no information	Physicians	Practitioners	Online	case studies, online resources, self-assessment	quantitative outcomes evaluation	shared decision-making, attitudes towards concordance in medication prescribing	pre- and post-training (4-5 weeks after training)	n (intervention group) = 49 n (control group) = 42
63	When pharmacy and theater collide: How diversity can develop inclusive communication skills	Hughes et al.	Small session	involvement in development, involvement in training	Pharmacists	Initial education	in person	role play	qualitative evaluation, quantitative evaluation	thoughts on training	post-training (no specification)	n (participants) = 241
64	Transforming LEND leadership training curriculum through the maternal and child leadership competencies	Humphreys et al.	Module	no involvement/ no information	Interprofessional	Practitioners	No information	field work, lectures	quantitative process evaluation	leadership skills	pre-, peri- and post-training	n (particpants) = 22
65	Who's challenging who? Changing attitudes towards those whose behaviour challenges	Hutchinson et al.	Small session	involvement in training and teaching	Interprofessional	Practitioners	No information	presentations, case studies, group work, vidoes, audio recordings	quantitative outcomes evaluation; quantitative process evalaution	empowerment, attitudes towards persons with disabilities, self-efficacy, empathy; experiences with the training	pre- and post-training (process evaluation post-training only)	n (participants) = 76
66	DVD-based stories of people with developmental disabilities as resources for inter-professional education	Iacono et al.	no information	no involvement/ no information	Interprofessional	Initial education	No information	case studies, videos, discussions	quantitative outcomes evaluation; qualitative evaluation (focus groups, interviews) quantitative process evalaution	attitudes and discomfort regarding persons with disabilities, communication issues	quantitave outcomes evaluation: pre- and post-training; others: post-training	n (participants) = 241
67	Knowing, being or doing? A comparative study on human service professionals' perceptions of quality in day-to-day encounters with clients and students with intellectual disabilities	Ineland et al.	NA	NA	Interprofessional	Practitioners	NA	NA	NA	NA	NA	n (participants) = 421
68	Universal Health Coverage must leave no one behind: a call for action to advance health equity for persons with disabilities and older people in the new political declaration on UHC	International Disability and Development Consortium IDDC	NA	NA	Interprofessional	Initial education, practitioners	NA	NA	no information	no information	no information	NA
69	Interventions to Teach Medical Students About Disability: A Systematic Search and Review	Ioerger et al.	NA	NA	Physicians	Initial education	NA	NA	various evaluation approaches	attitudes, knowledge, skills; experiences with training	no information	n (studies) = 77
70	Communication partner training for healthcare workers engaging with people with aphasia: Enacting Sustainable Development Goal 17 in Austria, Egypt, Greece, India and Serbia	Isaksen et al.	Small session	involvement in development	Interprofessional	Practitioners	No information	role play, videos, lectures	no information	no information	no information	n (participants) = 21
71	Introducing the ICF: the development of an online resurce to support learning, teaching and curriculum design	Jones	NA	NA	Interprofessional	Initial education, educators	NA	online resource	evaluation (quiz)	knowledge, attitudes towards person with disabilities	end of training	no information
72	Education/Training Interventions to Improve Oral Health of Adults with Intellectual Disability	Kangutkar et al.	NA	NA	Interprofessional	Practitioners	NA	NA	various evaluation appraoches, mostly quantitative	knowledge, skills, attitudes, behaviours, self-efficacy	various evaluation time-points, mostly pre- and post-training	n (studies) = 20
73	Reflective impressions of a precepted clinical experience caring for people with disabilities	Karl et al.	Small session	involvement in training and teaching	Physicians	Initial education	in person	field work	reflective evaluation	experiences with training and patients	post-training (no specification)	n (students completed family medicibe clerkship) = 147 n (students participating in 1-day clinical experence and completed survey) = 144
74	How nursing students' perceptions of people with psychiatric disabilities change when using the strengths model during practicums: A qualitative research study	Katayama et al.	Curriculum/Framework	no involvement/ no information	Nurses	Initial education	in person	field work	qualitative outcomes evaluation (focus groups)	use of an intervention model in practice, perceptions of persons with disabilities	post-training (about 1 year and 2 years after training)	n (participants) = 16
75	Long-term pediatrician outcomes of a parent led curriculum in developmental disabilities	Keisling et al.	Curriculum/Framework	involvement of family members/ support persons in development and training and teaching	Physicians	Practitioners	in person	field work	quantitative and qualitative evaluation	training's influence on interactions with families, practice of medicine, training/advocacy efforts	post-training (various time-points after training depending on starting-point of training)	n (participants) = 58
76	Effect of Online Palliative Care Training on Knowledge and Self-Efficacy of Direct Care Workers	Kim et al.	Module	no involvement/ no information	care workers	Practitioners	online	No information	quatitative outcomes evaluation	palliative care knowledge (including overview of palliative care, legal and ethical issues, cultural diversity and competency, communication with persons with disabilities, symptom management, end of life care and logistics after death, bereavement and grief of people with disabilities, staff greif and coping strategies), palliative care self-efficacy	pre- and post-training (upon completing the training, follow-up 1-2 months after training)	n (participants) = 132 (98)
77	A wheelchair workshop for medical students improves knowledge and skills: a randomized controlled trial	Kirby et al.	Module	involvement in development	Physicians	Initial education	in person	presentations, videos, online resources, exercises	quantitative outcomes evaluation, quantitative and qualitative process evaluation	wheelchair-related knowledge, wheelchair skills, attitudes towards persons with disabilities; experiences and benefits of training	post-training: outconmes evaluation 6 days after training, process evaluation 6 months after training	n (participants) = 24
78	Meeting the need: Creation of an online infection prevention course by the Golisano Institute for Developmental Disability Nursing for direct support professionals during COVID-19	Kiss et al.	Small session	no involvement/ no information	care workers	Practitioners	online	gaming, readings, videos, learning self-check, case studies	evaluation (no specification)	no information	no information	no information
79	A Framework to Guide the Development of Health Care Professional Education and Training in Best Evidence Osteoarthritis Care	Kobayashi et al.	Curriculum/Framework	no involvement/ no information	Interprofessional	Initial education, practitioners	online, in person	No information	framework as a guide to evaluate education and trainings	various evaluation outcomes regarding quality and efficacy of education and training	no information	no information
80	Nurse practicioner education: Uniting the 2021 essentials with The Core Competencies on Disability Health Care Education	Kronk et al.	NA	NA	Nurses	Practitioners	no information	No information	NA	NA	NA	NA
81	Disability Training Tools	Kupenda for the children	Small session	no involvement/ no information	Interprofessional, non health professionals, informal care givers	Practitioners	no information	No information	mixed methods evaluation	cost-effectiveness, behaviour towards persons with disabilites	pre- and post-training (no specification)	No information
82	Improving Culturally Congruent Health Care for Children With Disabilities: Stakeholder Perspectives of Cultural Competence Training in an Interdisciplinary Leadership Training Program	LaFleur et al.	No information	no involvement/ no information	Interprofessional	Practitioners	NA	NA	NA	NA	NA	n (participants) = 51
83	Measuring Health Professionals' Skills and Self-Efficacy for Communicating with Individuals with Disabilities: Instrument Development and Validation	Lassiter et al.	NA	no involvement/ no information	Interprofessional	Practitioners	NA	NA	NA	NA	NA	n (participants) = 237
84	Competencies of Dental Hygienists for Oral Care Service for People with Disability	Lee et al.	NA	NA	dental hygienists	Practitioners	NA	NA	NA	NA	NA	n (interview participants = 19
85	Disability competency training in medical education	Lee et al.	NA	NA	Physicians	Initial education	NA	lectures, case studies, discussions, group work	no information	no information	no information	n of medical schools programs = 14
86	Preparing health professional students for interprofessional practice related to neurodevelopmental disabilities: a pilot program	Lee et al.	Module	involvement in development	Interprofessional	Initial education	no information	presentations, discussions, group work, field work, photovoice	quantitative and qualitative (written reflection) program evaluation	knowledge and abilities regarding handling relevant clinical concerns for children with neurodvelopmental disabilities, supporting an interdisciplinary process, providing family-centred and culturally sensitive care to develop competency, accessing and facilitating community-based services	pre- and post-training (in final week)	n (participants) = 15
87	Development, validation, and utility of an instrument to assess core competencies in the Leadership Education in Neurodevelopmental and Related Disabilities (LEND) program	Leff et al.	NA	no involvement/ no information	Interprofessional	Practitioners	NA	NA	quantitative oucomes evaluation	knowledge and abilities regarding handling relevant clinical concerns for children with neurodvelopmental disabilities, supporting an interdisciplinary process, providing family-centred and culturally sensitive care to develop competency, accessing and facilitating community-based services, critically evaluationg and contributing to research on child health and devlopment, understanding and acces…	pre- and post-training (no specification)	n (participants) = 144
88	Disability rights in Higher Education Programs: The case of medical schools and other health-related disciplines	Liasidou et al.	NA	NA	Interprofessional	Initial education	no information	no information	no information	no information	no information	n (trainings) = 32
89	Uncover: Systemic Discriminatory Practices and Counteract Gender-Based Violence: A practical guide on the use of the Intersectional Discrimination Pyramid	Light for the World	Small session	no involvement/ no information	Interprofessional	Initial education, practitioners	NA	NA	NA	NA	NA	NA
90	Simulation-based holistic education in physiotherapy interns to increase empathy toward older adults and individuals with disabilities	Lin et al.	Small session	no involvement/ no information	Physiotherapists	Initial education	in person	simulation, role play	quantitative outcomes evaluation	empathy and attitudes towards older adults and persons with disabilites, knowledge regarding aging, willingness to care	pre- and post-training (no specification)	n (participants) = 30
91	Determining the competencies of community based workers for disability-inclusive development in rural areas of South Africa, Botswana and Malawi	Lorenzo et al.	NA	NA	Care workers	Practitioners	NA	NA	qualitative needs assessment to inform training	competencies of community disability workers to deliver disability-inclusive services	pre-training	n (participants) = 16
92	Blended learning: strengths, challanges, and lessons learned in an interprofessional training program	Lotrecchiano et al.	Curriculum/Framework	no involvement/ no information	Interprofessional	Practitioners	online, in person	ponline resources, group work, exercises, discussions	no information	no information	no information	NA
93	"Understanding Disability": Evaluating a contact-based aproach to enhancing attitudes and disability literacy of medical students	Lynch et al.	Module	involvement in training and teaching	Physicians	Initial education	in person	lectures, case studies, exercises, field work	quantitative outcomes evaluation	anxiety regarding interacting with persons with disabilities, attitudes towards persons with disabilities, disability competency, empathy	pre-, peri- and post-training	n (participants) = 65
94	Does Special Care Dentistry undergraduate teaching improve dental student attitudes towards people with disabilities	Mac Giolla Phadraig et al.	Module	no involvement/ no information	Dentists	Initial education	online, in person	lectures, online resources, self-lerning unit, group work	quantitative outcomes evaluation	attitudes towards persons with disabilities	pre- and post-training (immediately after training)	n (participants) = 109
95	Efficacy of the HealthMatters program train-the-trainer model	Marks et al.	Module	no involvement/ no information	care workers	Practitioners	in person	exercises, lectures	quantitative outcomes evaluation	psychosocial an physiological health status of participants with disabilities, knowledge and skills of participants with disabilities, fitness level of participants with disabilities	pre- and post-training (no specification)	n (intervention group) = 32 n (comparison) = 35
96	Enhancing clinical practice: reducing health inequalities - reflection on a clinical education and training partnership	Marshall-Tate	Module	no involvement/ no information	Interprofessional, teaching staff	Practitioners, educators	online, in person	lectures, group work, online resources, field work, simulation	formative evaluation (questionnaire, skills-based workshops), qualitative feedback	changes tor practice, experencies with training	pre- and post-training (immediately after training), workshops: 3 months after training	no information
97	A cross-sectional survey investigaing wheelchair skills training in Ireland	Mathis et al.	NA	NA	Interprofessional	Practitioners	NA	NA	NA	NA	NA	n(participants) =91
98	Service user perspectives on palliative care education for health and social care professionals supporting people with learning disabilities	McLaughlin et al.	NA	NA	Interprofessional	Initial education, practitioners	NA	NA	qualitative needs assessment to inform training	palliative care and end-of-life-care	pre-training	n (participants) = 17
99	Evaluating Health Visitors' Existing Knowledge of Down Syndrome and the Effect of a Training Workshop	Mengoni et al.	Small session	no involvement/ no information	Interprofessional	Practitioners	In person	presentation, case study, online resources	quantitative outcomes evaluation, training feedback	knowledge on Down-Syndrom, satisfaction with training	pre- and post-training (long term impact)	n (participants) = 26
100	Desired educational outcomes of disability-related training for the generalist physician: knowledge, attitudes, and skills	Minihan et al.	No information	no involvement/ no information	Physicians	Initial education, practitioners	No information	No information	quantitative outcomes evaluation	knowledge, skills, attitudes, behavioural change in practice		NA
101	Embedding the International Classification of Functioning, Disability and Health in Health Professions Curricula to Enable Interprofessional Education and Collaborative Practice	Moran et al.	Curriculum/Framework	no involvement/ no information	Interprofessional	Initial education	no information	No information	co-design a plan for process and outcomes evaluation, reflectoion on training	depending on evaluation plan	designated time-points	NA
102	Enhancing positive attitudes towards disability: evaluation of an integrated physiotherapy program	Morgan et al.	Module	no involvement/ no information	Physiotherapists	Initial education	no information	lectures, case studies, simulations	quantitative outcomes evaluation, narrative reflective essays	atitudes towards persons with disabilities	pre- and post-training (at the completion of training)	n (participants) = 47
103	Important wheelchair skills for new manual wheelchair users: health care professional and wheelchair user perspectives	Morgan et al.	NA	NA	Interprofessional	Practitioners	NA	NA	NA	NA	NA	n (participants) = 13
104	Community healthcare worker response to childhood disorders: Inadequacies and needs	Naidoo et al.	Module	NA	Interprofessional	Practitioners	NA	NA	qualitative needs assessment to inform training	educational needs of community health care workers regarding childhood disability	pre-training	n (participants_CHWs) = 28 n (paricipants_key informants) = 4
105	From engagement to competency: The pathway to making disability naive frontline workers competent in the delivery of an evidence-based autism intervention in New Delhi, India	Naithani et al.	Module	no involvement/ no information	Interprofessional	Practitioners	online, in person	videos, online resources, discussions, role play	outcomes evaluation	knowledge, skills, competencies, behaviours	pre- and post-training	n (particioants_completed training) = 18 n (participants_ achieved competency) = 7
106	Health Equity Framework for People with Disabilities	National Council on Disability (US)	Curriculum/Framework	involvement in development	Interprofessional	Practitioners	no information	no information	no information	no information	no information	NA
107	Accessability toolkit - Provide disability equality training to staff	National Disability Authority of Ireland	No information	no involvement/ no information	Public health professionals	Practitioners	Online	Online resources	no information	no information	no information	no information
108	A review of competency frameworks for disability service staff	National Disability Authority of Irleand	Curriculum/Framework	NA	care workers	Practitioners	NA	NA	NA	NA	NA	n (competency frameworks) = 16
109	Intellectual disability mental health core competency framework: a manual for mental health professionals	New South Wales Ministry of Health	Curriculum/Framework	no involvement/ no information	Interprofessional	Initial education, practitioners	no information	no information	NA	NA	NA	NA
110	Intellectual disability mental health core competency framework: a practical toolkit for mental health professionals	New South Wales Ministry of Health	Curriculum/Framework	no involvement/ no information	Interprofessional	Initial education, practitioners	no information	no information	no information	no information	no information	NA
111	Enhancing interprofessional education and practice: Development and implementation of a new graduate-level course using the international classification of functioning, disability, and health	Nguyen et al.	Small session	no involvement/ no information	Interprofessional	Initial education, practitioners	no information	self-learning unit, group work, problem-based learning	mixed methods: feedback questionnaires, instructor observations	impact of training on wareness of ICF and apllication in practice	pre- and post-training	n (participants) = 12
112	Learning Disabilities Transition Pathway Competency Framework	NHS Health Education England	Curriculum/Framework	no involvement/ no information	Interprofessional	Practitioners	no information	no information	NA	NA	NA	NA
113	Addressing Health Disparities at the Intersection of Disability, Race, and Ethnicity: the Need for Culturally and Lunguistically Appropriate Training for Healthcare Professionals	Onyeabor	Module	involvement in training and teaching	Interprofessional	Initial education	in person	online resources, lectures, discussions, exercises, field work	quantitative outcomes evaluation	knowledge on social determinants of health, health disparity, disability models, cultural competence, race, ethnicity and health, disability laws and health	pre- and post-training (no specification)	n (participants) = 22
114	Educating health science students about disability: Teachers? perspectives on curricular gaps	Peiris-John et al.	NA	NA	Interprofessional	Initial education	NA	NA	no information	no information	no information	n (key informant teachers) = 11
115	Perspectives on Teaching the International Classification of Functioning, Disability, and Health Model to Physical Therapy Students	Peters-Brinkerhoff	NA	NA	Physiotherapists	Initial education	in person	field work	qualitative evaluation (open-ended questionnaires, focus groups, and document analysis)	perception, knowledge and use of the ICF regarding clinical reasoning; learning experiences	no information	n (participants) = 22
116	Disability-competence training influences health care providers' conceptualizations of disability: An evaluation study	Phillips et al.	Small session	NA	Interprofessional	Practitioners	Online, on-demand	Video	mixed methods outcomes and process evaluation	conceptualisation of disability, facilitation of disability-competent care, knowledge, training effectivness	pre-training: conceptualisations of disability and facilitation of disability-competent care; post-training: pre-training + training effectiveness, knowledge	n (participants) = 622 n (analyzed evaluations)=192
117	A mixed methods evaluation of the effectiveness of an oral health training program for disability care workers in Burkina Faso	Pold et al.	Small session	no involvement/ no information	care workers	Practitioners	in person	lectures, exercises	quantitatve evaluation, qualitative evaluaiton (behaviour observation, feeback forms, stakeholder surveys)	knowledge on oral health	pre- and post-training (1 month after)	n (participants) = 44
118	Intellectual Disabilities and Health Care Communication: A Continuing Education Program for Providers	Primeau et al.	Module	no involvement/ no information	Interprofessional	Practitioners	online, in person	No information	pilot program evaluation	various outcomes including length, readability, suitability, quality, appropriateness, utility	pre- and mostly post-training	no information
119	Using Community-Based Participatory Research to Develop a Series of Core Competency Trainings Within a Developmental Disability Program	Rahman et al.	NA	no involvement/ no information	care workers	Practitioners	NA	NA	qualitative needs assessment to inform training	training needs of direct service providers	pre-training	n (participants) = 21
120	Teaching health care students about disability within a cultural competency context	Robey et al.	No information	no involvement/ no information	Interprofessional	Initial education	no information	No information	NA	NA	NA	NA
121	Disability training for health workers: A global evidence synthesis	Rotenberg et al.	NA	NA	Interprofessional	Initial education, practitioners	NA	NA	various evaluation approaches	various evaluation outcomes e.g. attitudes, confidence, communication skills, competence	various evaluation time-points, but rarely three months or more after training	n (participants) = 78
122	Caring for people with intellectual disabilities: Insights from a cross-sectional study among nursing students	Rozani et al.	NA	NA	Nurses	Initial education	NA	NA	quantitative evaluation, open-ended question; independent from a specific training	feeling, thoughts and behaviours in care for persons with disabilities	independent from a specific training	n (participants) = 177
123	The impact of a training programme incorporating the conceptual framework of the International Classification of Functioning (ICF) on knowledge and attitudes regarding interprofessional practice in Rwandan health professionals: a cluster randomized control trial	Sagahutu et al.	Small session	no involvement/ no information	Interprofessional	Practitioners	in person	case studies, role play, lectures, group work, discussions	quantitative outcomes evaluation	knowledge and attitudes towards interprofessional practice	pre- and post-training (no specification)	n (experimental group) = 103 n (control grroup)= 100
124	Training staff to promote self-management in people with intellectual disabilities	Sandjojo et al.	Small session	no involvement/ no information	Care workers	Practitioners	in person	lectures, role play, exercises, group work	mixed-methods outcomes evaluation (questionnaires, focus groups)	independence and self-reliance of persons with disabilities, support needs and challenging behaviour; focus groups: learnings; changes in knowledge, skills and attitudes; experiences with training	questionnaires: pre- and post-training (3 and 6 months after training), focus groups: post-training (6 months after training)	n (participants) =28
125	Cluster Randomized Controlled Trial of Disability Education Module During Clinical Clerkship	Santoro et al.	Module	no involvement/ no information	Physicians	Initial education	in person	lectures, field work	outcomes evaluation (survey with closed and open-ended questions)	experiences with persons with disabilities, knowledge and attitudes regarding child disability	pre- and post-training (intervention group: after training, control group: two weeks after training)	n (participants) = 23
126	From Impairment to Empowerment: A Longitudinal Medical School Curriculum on Disabilities	Sarmiento et al.	Small session	involvement in development, involvement in training	Physicians	Initial education	in person, online	presentations, videos, discussion, case study, group work	quantitative outcomes evaluation	effectiveness of training regarding own awareness of, and sensitivity to, the experiences of individuals with disabilities, to issues of power, privilege, and identity relevant to the care of individuals with disabilities	post-training	n (participants_first year students) = 301 n (participants_second year students) = 237
127	Revealing the training on intellectual and developmental disabilities among forensic mental health professionals: a survey report	Sarrett	NA	NA	Interprofessional	Practitioners	NA	NA	evaluation (survey with single choice, multiple choices, open-ended questions)	current training opportunities, personal training history	NA	n (participants) = 61
128	A stroke rehabilitation training program for community-based primary health care, South Africa	Scheffler et al.	Module	no involvement/ no information	Interprofessional	Practitioners	in person	exercises, simulations, role plays	formative evaluation	no information	peri-training	n (participants) = 26
129	Inclusive Health for disability Inclusion Advisors	SeeYou	Curriculum/Framework	involvement in development	Interprofessional, non health professionals	Practitioners	in person	no information	program evaluation (survey with open-ended questions and rating scale)	experiences with training	post-training (no specification)	NA
130	The State of Disability Awareness in American Medical Schools	Seidel et al.	Small session	NA	Physicians	Initial education	NA	NA	quantitative evaluation (survey)	current situation of disability awareness programs in medical schools	NA	n (participants_medical schools) = 75
131	Dancing wheelchairs: An Innovative Way to Teach Medical Students About Disability	Shapiro	Small session	no involvement/ no information	Physicians	Initial education	in person	lectures, video, discussions	evaluation, feedback	no information	no information	n (small participants group) = 10 n (large participants group) = 50-70
132	Influencing physiotherapy student attitudes toward exercise for adoloscents with Down Syndrome	Shields et al.	Module	involvement in training and teaching	Physiotherapists	Initial education	in person	exercises, field work	quantitative outcomes evaluation	attitudes towards barriers to exercise for adolescents with Dwon syndrome	pre- and post-training (week 0 and week 11 of training)	n (control group) = 10 n (intervention group) = 10
133	accessibility standards and audit pack	Sightsavers	NA	no involvement/ no information	Interprofessional	Practitioners	NA	NA	NA	NA	NA	NA
134	Educational strategies in oral healthcare for the disabled and their effects on dental students' training	Silva et al.	Module	no involvement/ no information	Dentists	Initial education	in person	lecture, case study, discussions, field work	qualitative and quantitative outcomes evaluation	knowledge and ability to perform various procedures, organisation and behaviour guidance skills, preparedness for labor market, insecurity in providing care, ethical and social dimensions of humanizing care, prejudice against different abled persons	pre- and post-training (after training)	n (participants) = 76
135	Broadening horizons: looking beyond disability	Singh	Module	involvement in development, involvement in training	Physicians	Initial education	in person	group work, lecture, narrative medicine, art, role play	process evaluation (lessons learned)	experiences with training	post-training (no speicifation)	no information
136	Disability inclusion in medical education: Towards a quality improvement approach	Singh et al.	Curriculum/Framework	involvement in training and teaching	Physicians	Initial education	NA	NA	NA	NA	NA	NA
137	Using the health humanities to impart disability competencies to undergraduate medical students	Singh et al.	Small session	involvement in development, involvement in training	Physicians	Initial education	in person	field work, role play, poetry and narrative medicine, discussions, artwork, exercises, online resources	program evaluation (questionnaire for quantiative and open ended feedback, reflections)	attitudes towards persons with disabilities; experiences with training	post-training: feedback within two weeks after training, reflections: 4 months after training	n (participants) = 149
138	Disability-inclusive compassionate care: Disability competencies for an Indian Medical Graduate	Singh et al.	Curriculum/Framework	involvement in development	Physicians	Initial education	NA	NA	NA	NA	NA	n = 37 (13 disability rights activists, 12 docotrs with disabilities, 12 health profession educators)
139	Availability and accessibility of healthcare for deaf and hard of hearing patients	Smeijers	No information	no involvement/ no information	Interprofessional	Initial education, practitioners	NA	NA	NA	NA	NA	no training
140	Aspiring to Disability Consciousness in Health Professions Training	Smeltz et al.	no information	no involvement/ no information	Interprofessional	Initial education	no information	No information	no information	no information	no information	NA
141	Introduction to Disability and Antiableist Health Care - A Pilot, Student-Led Module for Preclinical Medical Students	Smeltz et al.	Module	involvement in development	Physicians	Initial education	Online asynchronous	No information	quantitative outcomes and process evaluation	attitudes towards persons with disabilites, knowledge and confidence in care provision to persons with disabilities, training acceptability	attitudes, knowledge, confidence: pre- and post-training; training accepatbility: post-training (no specification)	n (partcipants) = 142
142	Teaching Future Physician Assistants to Provide ADEPT-CARE to Disabled Patients: A Novel Application of Disability Curriculum	Smeltz et al.	Module	no involvement/ no information	Physician assistants	Initial education	in person	videos, assignment, practice tool, field work	quantitative outcomes and process evaluation	confidence and attitudes towards persons with disabilities, training efficacy, experiences with training	pre- and post-training (3 days before and after training)	p (participants) = 30
143	Co-development of a training programme on disability for healthcare workers in Uganda	Smythe et al.	Small session	involvement in development, involvement in training	Interprofessional	Initial education, practitioners	in person	case studies, group work, self-assessment, mentoring	no information	no information	no information	NA
144	The feasibility of a training course for clubfoot treatment in Africa: A mixed methods study	Smythe et al.	Module	no involvement/ no information	Interprofessional	Practitioners	in person	presentations, discussions, group work. exercises, train the trainer	mixed methods process evaluation (interviews, questionnaire)	feasability of a training : acceptability, demand, implementation, practicality, adaption, integration, expansion, limited efficacy	interviews: pre- and peri-training, questionnaire: pre- and post-training	n (participants_basic training) = 69 n (participants_advanced training) = 25
145	International Classification of Functioning, Disability and Health: Catalyst for interprofessional education and collaborative practice	Snyman et al.	Module	involvement in training and teaching	Physicians, physiotherapists, occupational therapists,	Initial education	in person	field work	quantitative evaluation	use and application of ICF	post-training	n (participants) = 68
146	Training Dental Hygiene Students to Care for Patients with Disabilities	Spolarich et al.	Small session	no involvement/ no information	dental hygienists	Initial education	in person	lecture, video, discussion, field work	quantitative outcomes and process evaluation	knowledge, attitudes and beliefs about caring for persons with disabilities; experiences with training	pre- and post-training (learning experiences post-training only)	n (participants) = 294
147	Placing people in the same room is not enough: An interprofessional education intervention to improve collaborative knowledge of people with disabilities	Stahl	NA	no involvement/ no information	interprofessional, non health professionals	Practitioners	online, in person	No information	quantitative outcomes and process evaluation	knowledge of other organisations' work with persons with disabilities, knowledge concerning disability policies, competencies in meeting persons with disabilties, shared values across organisations, inter-organisational collaboration; experiences with training	pre- and post-training (learning experiences post-training only)	n (participants_baseline) = 3747 n (participants_follow up) = 707
148	Allied health capability framework: disability and complex support needs	State of Victoria, Department of Health and Human Services	Curriculum/Framework	involvement in training and teaching	Interprofessional, non health professionals, informal care givers	Practitioners, educators	No information	No information	NA	NA	NA	NA
149	The effectiveness of a serious game to enhance empathy for care workers for people with disabilities: A parallel randomized controlled trial	Sterkenburg et al.	no information	no involvement/ no information	care workers	Practitioners	online	gaming	quantitative outcomes evaluation	empathy, personal distress	pre- and post-training (immediately after training)	n (intervention group) = 111 n (control group) = 113
150	A curriculum on care for people with disabilities: effects on medical student self-reported attitudes and comfort level	Symons et al.	Curriculum/Framework	involvement in training and teaching	Physicians	Initial education	in person	lectures, field work, group work	quantitative outcomes evaluation	attitudes towards persons with disabilities, comfort level towards persons with disabilities	pre- and post-training (first and end of third year of medical school)	n (intervention group) = 128 n (control group) = 116
151	Supervision in rehabilitation psychology: Application of Beatrice Wright's value-laden beliefs and principles	Tackett et al	NA	no involvement/ no information	Interprofessional	Initial education, practitioners	no information	supervision	no information	no information	no information	NA
152	The Deaf Strong Hospital Program A Model of Diversity and Inclusion Training for First-Year Medical Students	Thew et al.	Small session	involvement in training and teaching	Physicians	Initial education	in person	simulation, role play, presentations	quantitative evaluation	satisfaction with training, learning experiences	post-training: immediately after training, long-term: up to six years after training	n (participants_short term feedback) = no information n (participants_long term feedback) = 38
153	Ethiopian community health workers' beliefs and attitudes towards children with autism: Impact of a brief training intervention	Tilahun et al.	Module	no involvement/ no information	Interprofessional	Practitioners	in person	lectures, pirnted materials, videos, discussions	quantitative outcomes evaluation	beliefs and attitudes towards children with autism	no information	n (participants) = 104
154	A Descriptive, Multi-Site Case Study to Discover the Inclusion of Disability Competencies in Undergraduate Public Health Program Curricula in California-Based Public Universities	Tompkins	NA	no involvement/ no information	Public health professionals	Initial education	NA	NA	NA	NA	NA	NA
155	Development and dissemination of a core competency framework	Trollor et al.	Curriculum/Framework	involvement of family members/ support persons in development	Interprofessional	Practitioners	no information	No information	quantitative evaluation, feedback	uptake of the framework by workplace setting, monitoring of core competecy development, increase in professional development hours, use of intellectual disability mental health resources, changes in skills, knowledges, attitudes and confidence in providing services to persons with disabilities	at the time of download of the framework, 3- and 12-month post-dowmload	NA
156	Communicating about death and dying: Developing training for staff working in services for people with intellectual disabilities	Tuffrey-Wijne et al.	Module	involvement in training and teaching	Interprofessional	Practitioners	in person	case studies, discussions, lectures	mixed methods evaluation	experiences with training, learnings	pre- and post-training (immediately after training, 3 months after training)	n (participants) = 134
157	New Hampshire Children's Behavioral Health Core Competencies	University of New Hampshire, Institute on Disability	Curriculum/Framework	no involvement/ no information	Interprofessional	Practitioners	no information	no information	NA	NA	NA	NA
158	Evaluating staff training: taking account of interactions between staff and clients with intellectual disability and challenging behavior	van Oorsouw et al.	NA	NA	Interprofessional	Practitioners	NA	NA	various evaluation approaches	various outcomes	various time-points	n (studies) = 60
159	Determinants of physicians' communication behaviour in disability assessments	Van Rijssen et al.	NA	NA	Physicians	Practitioners	NA	NA	NA	NA	NA	n (participants) = 146
160	A systematic review of intellectual and developmental disability curriculum in international pre-graduate health professional education	Vi et al.	NA	NA	Interprofessional	initial training	NA	NA	various outcomes evaluation methods	various outcomes	various time-points	n (studies) = 32
161	Using role play to develop positive attitudes toward people with disabilities among dental students: An exploratory pilot study	Vukovic et al.	Module	no involvement/ no information	Dentists	Initial education	in person	lectures, field work, role play	quantitative outocmes evaluation	attitudes and intended behaviours towards persons with disabilities	no information	n (participants_group1) = 92 n (participants_group2) = 142 n (participants_group3)=20
162	The training needs of staff supporting individuals ageing with intellectual disability	Wark et al.	No information	NA	Care workers	Practitioners	NA	NA	Delphi needs assessment to inform training	training needs of disability workers on adressing ageing issues in supporting persons with disabilities	pre-training	n (participants) = 31
163	An evaluation of medical students' views on the introduction of a community placement and its impact on their understanding of patients with disabilities	Watmough et al.	Module	involvement in training and teaching	Physicians		in person	field work	qualitative outcomes evaluation (focus groups)	attitudes to and understanding of issues regarding disabilities and persons with disabilities	post-training	n (participants) = 42
164	Effectiveness of Interdisciplinary Leadership Training for Early Career Professionals in the Field of Developmental Disabilities	Weber et al.	Module	no involvement/ no information	Interprofessional	Initial education	in person	No information	quantitative outcomes evaluation	attitudes towards and utilisation of interdisciplinary teamwork and skills, competence and personal importance of leadership skills	pre-, peri- and post-training	n (participants) = 86
165	Establishing core mental health workforce attributes for the effective mental health care of people with an intellectual disability and co-occuring mental ill health	Weise et al.	NA	no involvement/ no information	Interprofessional	Practitioners	NA	NA	mixed methods multi site evaluation	current and possible inclusion of disability-related cirricula in in public health program curricula	NA	n (participants) = 36
166	What makes generalist mental health professionals effective when working with people with an intellectual disability? A family member and support person perspective	Weise et al.	NA	NA	Interprofessional	Practitioners	NA	NA	NA	NA	NA	n (participants) = 28
167	Mental health: Knowledge, attitudes and training of professionals on dual diagnosis of intellectual disability and psychiatric disorder	Werner e tal.	NA	NA	Interprofessional	Practitioners	NA	NA	various evaluation approaches	knowledge, attitudes	NA	n (studies) = 27
168	Proposing clinician competency guidelines for the inclusion of disability in the undergraduate medical curriculum of South Africa - an exploratory study	Whitehead	Curriculum/Framework	involvement in development	Physicians	Initial education	no information	no information	mixed mehtods evaluation	opportunities to facilitate the inclusion of disability in medical curricula	NA	NA
169	Stigma and Developmental Disabilities in Nursing Practice and Education	Whiteley et al.	NA	no involvement/ no information	Nurses	Initial education	No information	No information	NA	NA	NA	NA
170	WHO QualityRights (Training Materials)	WHO Mental Health, Brain Health and Substance Use (MSD)	Curriculum/Framework	no involvement/ no information	Interprofessional, non health professionals, informal care givers	Practitioners	online	videos, presentations, case studies	no information	no information	no information	NA
171	Framework for an interprofessional experience addressing health and disability for health professional students	Woodworth et al.	Module	involvement in development, involvement in training	Interprofessional	Initial education	online, in person	lectures, case studies, field work, group work,	quantitative smd qualitativeoutcomes evaluation;	understanding of own and others' roles and responsitbilities within a team, understanding social determinants of health, working collaborativley with persons with disabilities	pre- and post-training (no specification)	n (participants) = 72
172	Assessing the Effectiveness of Professional Development Training on Autism and Culturally Responsive Practice for Educators and Practitioners in Ethiopia	Zeleke et al.	Module	no involvement/ no information	Interprofessional, teaching staff	Practitioners	in person	case studies, role play, group work, discussions	quantitatve evaluation	knowledge on autism spectrum disorders, cultural competence	pre- and post-training	n (participants) = 34
