# Supplementary material for: Education and training for health professionals on disability inclusion: a scoping review
Source: BMC Med Educ. 2026 Jun 20;26:1021. doi: 10.1186/s12909-026-09492-1 (PMC13289467; doi:10.1186/s12909-026-09492-1)
Supplement: Supplementary file 6 — Supplementary Material 6. Table 3: Overview of themes addressed in the included publications. This table shows key themes which were addressed in the trainings or the demands on future trainings in the included publications. [file 12909_2026_9492_MOESM6_ESM.xlsx]

## Sheet: Tabelle1
Number	Title	Author(s)	Overarching themes				Persons with disabilities			The health professional		Health care practice							Health services and systems
			conceptual understanding of disability	health equity	discrimination and violence	advocacy	perspectives of persons with disabilities	lifespan	types of impairments	communication	personal conduct	person-centredness	decision-making	accessible environment	collaboration	evidence-based practice	Health education and health promotion	Clinical assessment, diagnostics and therapy	quality care and quality improvement	costs and management	Laws and policies
1	Assessing the extent and need for disability inclusion in the pharmacy education curriculum in Nigeria	Adedeji								x				x							x
2	Post-graduate Medical Training in Intellectual and Developmental Disabilities: a Systematic Review	Adirim et al.					x			x
3	Health professionals' education related to people with intellectual and developmental disabilities: A scoping review	Ailey et al.	x	x											x
4	Effect of Disability-Specific Education on Student Attitudes Toward People With Disabilities	Alahmari et al.	x	x								x		x		x				x	x
5	Core Competencies on Disability for Health Care Education	Alliance for Disability in Health Care Education	x	x	x	x		x		x		x	x	x	x		x	x			x
6	Influencing Medical Student's Knolwedge and Attitudes Related to Disability: A Randomized Controlled Trial	Almhdawi		x							x
7	Clinician perspectives on the need for training on caring for pregnant women with intellectual and developmental disabilities	Amir et al.		x						x			x		x			x
8	Learning to listen: improving students' communication with disabled people	Anderson et al.								x		x			x
9	Operation Homefront: Meeting Clerkship Competencies with Home Visits to Families of Children with Special Needs	Anderson et al.					x				x	x		x			x			x
10	Competency-Based Curriculum Development to Meet the Needs of People With Disabilities: A Call to Action	Ankam et al.	x							x		x	x		x		x	x			x
11	The Assessment of Student Doctors' attitude towards disabled people after teaching them a module	Arabi et al.																x
12	Public Health Competencies for Inclusion PDF: Including People with Disabilities: Public Health Workforce Competencies	Association of University Centers on Disabilities (AUCD) et al.		x						x			x	x	x	x
13	Intellectual Disability Health Capability Framework	Australian Government, Department of Health and Aged Care	x	x		x		x		x	x	x	x	x	x	x	x	x			x
14	Health-worker education for disability inclusion in health	Azizatunnisa et al.	x	x						x	x			x	x
15	Physicians' Attitudes about Individuals with Intellectual Disability and Health Care Practices Towards Them: A Systematic Review	Bacherini et al.									x
16	Education requirements for nurses working with people with complex neurological conditions: Nurses' perceptions	Baker					x			x		x			x			x
17	The involvement of people with lifelong disability and communication impairment in lecturing to speech-language pathology students	Balandin et al.				x	x			x	x	x						x
18	Care of adults with developmental disabilities: Effects of a continuing education course for primary care providers	Balogh et al.													x			x
19	A systematic scoping review: Resources targeting the training and education of health and recreation practicitioners to support physical activity among people with physical disabilities	Bassett-Gunter et al.															x
20	Cinematic Virtual Reality for Educating Health Care Providers About Type 2 Diabetes, Disability, and Elder Abuse and Neglect: A Pilot Study	Beverly et al.													x
21	Development of physiotherapy inherent requirement statements - an Australian experience	Bialocerkowski et al.								x		x			x	x		x	x		x
22	Mental health training programmes for non-mental health trained professionals coming into contact with people with mental ill health: a systematic review of effectiveness	Booth et al.			x					x	x						x	x
23	Disability and Ableism in Medicine: A Curriculum for Medical Students	Borowsky et al.		x	x
24	Integration of Chronic Disability Management in a Medical Student Curriculum	Bosques et al.												x
25	A call to action: Preparing a disability-competent health care workforce	Bowen et al.	x					x				x
26	Case Study: Degree of Integration of Disability Rights Into Allied Health Professional Education	Bowley et al.			x						x			x							x
27	Effects of a Brief Curricular Intervention on Medical Students' Attitudes Toward People with Disabilities in Healthcare Settings	Bu et al.																			x
28	Developing competencies among health professions students related to the care of people with disabilities: A pilot study	Castro et al.	x									x		x				x			x
29	Implementing UK Autism policy & national institute for health and care excellence guidance - assessing the impact of Autism training for frontline staff in community learning disabilities teams	Clark et al.								x				x
30	The core competencies for mental, neurological, and substance use disorder care in sub-Saharan Africa	Collins et al.		x					x	x		x			x		x	x	x
31	Patient Narratives as a Teaching Tool: A Pilot Study of First-Year Medical Studentsand Patient Educators Affected by Intellectual/Developmental Disabilities	Coret et al.								x	x
32	The development of a global chiropractic rehabilitation competency framework by the World Federation of Chiropractic	Côté et al.	x			x				x		x			x			x			x
33	The influence of staff training on challenging behaviour in individuals with intellectual disability: a review	Cox et al.								x			x		x			x
34	Disability Cultural Competence in the Medical Profession	Crossley	x	x						x	x	x
35	The Development of a Measure of Confidence in Delivering Therapy to People with Intellectual Disabilities	Dagnan et al.			x							x			x			x
36	Training therapists to work with people with intellectual disability in Improving Access to Psychological Therapies (IAPT) services	Dagnan et al.								x		x			x			x
37	Implementing the ICF in Occupational Health; building a curriculum as an exemplary case	de Brouwer et al.														x
38	Training on involving cognitions and perceptions in the occupational health management and work disability assessment of workers: development and evaluation	de Wit et al.								x	x							x
39	Knowledge, attitudes and practices of health professionals towards people living with lymphoedema caused by lymphatic filariasis, podoconiosis and leprosy in northern Ethiopia	Dellar et al.									x							x
40	The effect of advocacy education of nursing students on attitudes towards disability: a quasi-experimental study	Demirören et al.		x		x			x		x				x						x
41	Families' perceptions of the contribution of intellectual disability clinical nurse specialists in Ireland	Doody et al.													x
42	Care of the Student with Special Healthcare Needs: The Development of the WISHeS Unlicensed Assistive Personnel Training	DuChateau et al.										x			x			x
43	Evaluation of an intellectual disability mental health core competency framework	Eagleson et al.					x				x	x			x					x
44	Appraisal of disability attidutes and curriculum of nursing students: a literature review	Edwards et al.					x		x	x	x				x			x
45	No gain without pain education: Improving knowledge and biopsychosocial attitudes and beleifs in a predominantly non-health related undergraduate taregt audience	Fitzgerald et al.									x							x
46	Disability inclusion in medical education: Towards a quality improvement approach	Fitzpatrick et al.									x
47	Training physiotherapy students in basic wheelchair provision. Experiences at two universities in Colombia	Forero, et al.										x
48	Impact of Occupational Therapy Education on Students' Disability Attitudes: A Longitudinal Study	Friedman et al.			x						x
49	The Valued People Project: users' views on learning disability nursing	Gates								x	x				x
50	Equitable access to COVID-19 vaccines	Global Action on Disability (GLAD) Network		x	x						x
51	Shared attitudes and behaviours for healthcare workers	Government of Western Australia, Department of Health	x	x		x		x		x	x	x	x	x	x	x	x		x		x
52	Exploratory Evaluation of Inclusion Wheel Model for Public Health Practice to Include People With Disabilities: Implications for Leadership and Training to Serve the Whole Community	Griffen									x				x	x
53	Improving communication between staff and disabled children in hospital wards: testing the feasibility of a training intervention developed through intervention mapping	Gumm et al.								x
54	Closing the gap: training for healthcare workers and people with disabilities on the interrelationship of HIV and disability	Hanass-Hancock et al.	x	x								x		x	x	x					x
55	Evidence-based training of health professionals to inform families about disability	Harnett et al.								x								x
56	What should we teach about disability? National consensus on disability competencies for health care education	Havercamp et al.								x		x			x			x			x
57	Identifying training needs for mainstream healthcare professionals, to prepare them for working with individuals with intellectual disabilities: a systematic review	Hemm e tal.						x		x
58	Virtual Training of Medical Students to Promote the Comfort and Cooperation of Patients with Neurodevelopmental Disabilities	Hoang et al.																x
59	Disabled people say "Nothing about us without us"	Hogan et al.	x	x							x
60	Maternal and Child Health Leadership Competencies	HRSA MAternal & Child Health		x						x							x
61	Disability competencies for disability rights in the curriculum of the Global North and Global South	Hu et al.		x								x
62	Autism-Focused Online Training in Shared Decison-Making: A Randomized Controlled Trial	Huffman et al.											x
63	When pharmacy and theater collide: How diversity can develop inclusive communication skills	Hughes et al.								x
64	Transforming LEND leadership training curriculum through the maternal and child leadership competencies	Humphreys et al.				x				x					x	x
65	Who's challenging who? Changing attitudes towards those whose behaviour challenges	Hutchinson et al.								x								x
66	DVD-based stories of people with developmental disabilities as resources for inter-professional education	Iacono et al.									x	x			x
67	Knowing, being or doing? A comparative study on human service professionals' perceptions of quality in day-to-day encounters with clients and students with intellectual disabilities	Ineland et al.	x				x			x	x	x		x						x
68	Universal Health Coverage must leave no one behind: a call for action to advance health equity for persons with disabilities and older people in the new political declaration on UHC	International Disability and Development Consortium IDDC		x	x					x	x	x		x			x		x		x
69	Interventions to Teach Medical Students About Disability: A Systematic Search and Review	Ioerger et al.									x
70	Communication partner training for healthcare workers engaging with people with aphasia: Enacting Sustainable Development Goal 17 in Austria, Egypt, Greece, India and Serbia	Isaksen et al.		x						x		x
71	Introducing the ICF: the development of an online resurce to support learning, teaching and curriculum design	Jones														x
72	Education/Training Interventions to Improve Oral Health of Adults with Intellectual Disability	Kangutkar et al.								x	x							x
73	Reflective impressions of a precepted clinical experience caring for people with disabilities	Karl et al.								x
74	How nursing students' perceptions of people with psychiatric disabilities change when using the strengths model during practicums: A qualitative research study	Katayama et al.								x	x	x						x
75	Long-term pediatrician outcomes of a parent led curriculum in developmental disabilities	Keisling et al.										x						x
76	Effect of Online Palliative Care Training on Knowledge and Self-Efficacy of Direct Care Workers	Kim et al.						x			x							x
77	A wheelchair workshop for medical students improves knowledge and skills: a randomized controlled trial	Kirby et al.													x			x
78	Meeting the need: Creation of an online infection prevention course by the Golisano Institute for Developmental Disability Nursing for direct support professionals during COVID-19	Kiss et al.															x	x
79	A Framework to Guide the Development of Health Care Professional Education and Training in Best Evidence Osteoarthritis Care	Kobayashi et al.		x						x	x	x	x		x	x	x	x	x	x
80	Nurse practicioner education: Uniting the 2021 essentials with The Core Competencies on Disability Health Care Education	Kronk et al.									x	x			x	x			x
81	Disability Training Tools	Kupenda for the children	x	x	x	x			x			x		x	x
82	Improving Culturally Congruent Health Care for Children With Disabilities: Stakeholder Perspectives of Cultural Competence Training in an Interdisciplinary Leadership Training Program	LaFleur et al.		x	x	x				x	x	x	x
83	Measuring Health Professionals' Skills and Self-Efficacy for Communicating with Individuals with Disabilities: Instrument Development and Validation	Lassiter et al.								x
84	Competencies of Dental Hygienists for Oral Care Service for People with Disability	Lee et al.				x				x	x	x			x	x	x	x
85	Disability competency training in medical education	Lee et al.	x															x
86	Preparing health professional students for interprofessional practice related to neurodevelopmental disabilities: a pilot program	Lee et al.			x	x			x			x		x	x
87	Development, validation, and utility of an instrument to assess core competencies in the Leadership Education in Neurodevelopmental and Related Disabilities (LEND) program	Leff et al.		x	x				x			x		x	x	x		x			x
88	Disability rights in Higher Education Programs: The case of medical schools and other health-related disciplines	Liasidou et al.	x
89	Uncover: Systemic Discriminatory Practices and Counteract Gender-Based Violence: A practical guide on the use of the Intersectional Discrimination Pyramid	Light for the World		x	x
90	Simulation-based holistic education in physiotherapy interns to increase empathy toward older adults and individuals with disabilities	Lin et al.								x
91	Determining the competencies of community based workers for disability-inclusive development in rural areas of South Africa, Botswana and Malawi	Lorenzo et al.				x				x		x			x
92	Blended learning: strengths, challanges, and lessons learned in an interprofessional training program	Lotrecchiano et al.							x	x		x			x	x	x	x
93	"Understanding Disability": Evaluating a contact-based aproach to enhancing attitudes and disability literacy of medical students	Lynch et al.																			x
94	Does Special Care Dentistry undergraduate teaching improve dental student attitudes towards people with disabilities	Mac Giolla Phadraig et al.	x							x	x			x				x
95	Efficacy of the HealthMatters program train-the-trainer model	Marks et al.													x		x
96	Enhancing clinical practice: reducing health inequalities - reflection on a clinical education and training partnership	Marshall-Tate							x	x		x		x	x			x
97	A cross-sectional survey investigaing wheelchair skills training in Ireland	Mathis et al.														x
98	Service user perspectives on palliative care education for health and social care professionals supporting people with learning disabilities	McLaughlin et al.						x		x		x			x			x
99	Evaluating Health Visitors' Existing Knowledge of Down Syndrome and the Effect of a Training Workshop	Mengoni et al.							x
100	Desired educational outcomes of disability-related training for the generalist physician: knowledge, attitudes, and skills	Minihan et al.	x	x			x		x	x	x	x	x	x	x			x		x	x
101	Embedding the International Classification of Functioning, Disability and Health in Health Professions Curricula to Enable Interprofessional Education and Collaborative Practice	Moran et al.								x		x			x	x	x	x
102	Enhancing positive attitudes towards disability: evaluation of an integrated physiotherapy program	Morgan et al.										x						x
103	Important wheelchair skills for new manual wheelchair users: health care professional and wheelchair user perspectives	Morgan et al.																x
104	Community healthcare worker response to childhood disorders: Inadequacies and needs	Naidoo et al.								x					x
105	From engagement to competency: The pathway to making disability naive frontline workers competent in the delivery of an evidence-based autism intervention in New Delhi, India	Naithani et al.								x		x						x	x
106	Health Equity Framework for People with Disabilities	National Council on Disability (US)	x	x		x				x	x	x			x	x		x			x
107	Accessability toolkit - Provide disability equality training to staff	National Disability Authority of Ireland								x	x	x		x							x
108	A review of competency frameworks for disability service staff	National Disability Authority of Irleand								x	x	x			x	x		x	x
109	Intellectual disability mental health core competency framework: a manual for mental health professionals	New South Wales Ministry of Health					x			x	x	x	x	x	x	x		x	x
110	Intellectual disability mental health core competency framework: a practical toolkit for mental health professionals	New South Wales Ministry of Health					x			x	x	x	x	x	x	x		x	x
111	Enhancing interprofessional education and practice: Development and implementation of a new graduate-level course using the international classification of functioning, disability, and health	Nguyen et al.	x
112	Learning Disabilities Transition Pathway Competency Framework	NHS Health Education England		x		x		x	x	x	x	x	x	x	x	x			x	x	x
113	Addressing Health Disparities at the Intersection of Disability, Race, and Ethnicity: the Need for Culturally and Lunguistically Appropriate Training for Healthcare Professionals	Onyeabor		x								x									x
114	Educating health science students about disability: Teachers? perspectives on curricular gaps	Peiris-John et al.		x							x
115	Perspectives on Teaching the International Classification of Functioning, Disability, and Health Model to Physical Therapy Students	Peters-Brinkerhoff										x						x
116	Disability-competence training influences health care providers' conceptualizations of disability: An evaluation study	Phillips et al.		x						x	x	x		x
117	A mixed methods evaluation of the effectiveness of an oral health training program for disability care workers in Burkina Faso	Pold et al.																x
118	Intellectual Disabilities and Health Care Communication: A Continuing Education Program for Providers	Primeau et al.								x	x			x						x
119	Using Community-Based Participatory Research to Develop a Series of Core Competency Trainings Within a Developmental Disability Program	Rahman et al.		x		x						x					x		x
120	Teaching health care students about disability within a cultural competency context	Robey et al.		x			x			x	x	x	x				x	x
121	Disability training for health workers: A global evidence synthesis	Rotenberg et al.	x						x	x
122	Caring for people with intellectual disabilities: Insights from a cross-sectional study among nursing students	Rozani et al.									x							x
123	The impact of a training programme incorporating the conceptual framework of the International Classification of Functioning (ICF) on knowledge and attitudes regarding interprofessional practice in Rwandan health professionals: a cluster randomized control trial	Sagahutu et al.													x
124	Training staff to promote self-management in people with intellectual disabilities	Sandjojo et al.								x					x		x	x
125	Cluster Randomized Controlled Trial of Disability Education Module During Clinical Clerkship	Santoro et al.	x															x			x
126	From Impairment to Empowerment: A Longitudinal Medical School Curriculum on Disabilities	Sarmiento et al.	x	x	x							x
127	Revealing the training on intellectual and developmental disabilities among forensic mental health professionals: a survey report	Sarrett														x
128	A stroke rehabilitation training program for community-based primary health care, South Africa	Scheffler et al.							x	x		x	x	x				x
129	Inclusive Health for disability Inclusion Advisors	SeeYou	x			x				x		x		x	x	x				x	x
130	The State of Disability Awareness in American Medical Schools	Seidel et al.		x			x			x	x							x			x
131	Dancing wheelchairs: An Innovative Way to Teach Medical Students About Disability	Shapiro	x								x	x
132	Influencing physiotherapy student attitudes toward exercise for adoloscents with Down Syndrome	Shields et al.					x					x						x
133	accessibility standards and audit pack	Sightsavers				x								x
134	Educational strategies in oral healthcare for the disabled and their effects on dental students' training	Silva et al.														x
135	Broadening horizons: looking beyond disability	Singh									x	x
136	Disability inclusion in medical education: Towards a quality improvement approach	Singh et al.	x										x
137	Using the health humanities to impart disability competencies to undergraduate medical students	Singh et al.		x	x	x					x			x							x
138	Disability-inclusive compassionate care: Disability competencies for an Indian Medical Graduate	Singh et al.	x	x				x		x	x	x	x		x		x	x			x
139	Availability and accessibility of healthcare for deaf and hard of hearing patients	Smeijers							x	x					x
140	Aspiring to Disability Consciousness in Health Professions Training	Smeltz et al.		x					x	x	x	x				x
141	Introduction to Disability and Antiableist Health Care - A Pilot, Student-Led Module for Preclinical Medical Students	Smeltz et al.	x	x		x					x	x						x
142	Teaching Future Physician Assistants to Provide ADEPT-CARE to Disabled Patients: A Novel Application of Disability Curriculum	Smeltz et al.					x			x								x
143	Co-development of a training programme on disability for healthcare workers in Uganda	Smythe et al.										x						x
144	The feasibility of a training course for clubfoot treatment in Africa: A mixed methods study	Smythe et al.								x							x	x	x
145	International Classification of Functioning, Disability and Health: Catalyst for interprofessional education and collaborative practice	Snyman et al.	x
146	Training Dental Hygiene Students to Care for Patients with Disabilities	Spolarich et al.										x		x	x			x
147	Placing people in the same room is not enough: An interprofessional education intervention to improve collaborative knowledge of people with disabilities	Stahl								x					x						x
148	Allied health capability framework: disability and complex support needs	State of Victoria, Department of Health and Human Services	x		x	x				x	x	x	x		x	x			x	x
149	The effectiveness of a serious game to enhance empathy for care workers for people with disabilities: A parallel randomized controlled trial	Sterkenburg et al.								x
150	A curriculum on care for people with disabilities: effects on medical student self-reported attitudes and comfort level	Symons et al.							x
151	Supervision in rehabilitation psychology: Application of Beatrice Wright's value-laden beliefs and principles	Tackett et al								x					x			x
152	The Deaf Strong Hospital Program A Model of Diversity and Inclusion Training for First-Year Medical Students	Thew et al.								x	x	x	x
153	Ethiopian community health workers' beliefs and attitudes towards children with autism: Impact of a brief training intervention	Tilahun et al.			x	x	x					x			x		x	x
154	A Descriptive, Multi-Site Case Study to Discover the Inclusion of Disability Competencies in Undergraduate Public Health Program Curricula in California-Based Public Universities	Tompkins	x	x					x					x		x	x
155	Development and dissemination of a core competency framework	Trollor et al.										x						x	x
156	Communicating about death and dying: Developing training for staff working in services for people with intellectual disabilities	Tuffrey-Wijne et al.													x
157	New Hampshire Children's Behavioral Health Core Competencies	University of New Hampshire, Institute on Disability								x		x				x
158	Evaluating staff training: taking account of interactions between staff and clients with intellectual disability and challenging behavior	van Oorsouw et al.							x	x	x							x
159	Determinants of physicians' communication behaviour in disability assessments	Van Rijssen et al.								x	x
160	A systematic review of intellectual and developmental disability curriculum in international pre-graduate health professional education	Vi et al.		x	x						x				x			x
161	Using role play to develop positive attitudes toward people with disabilities among dental students: An exploratory pilot study	Vukovic et al.																			x
162	The training needs of staff supporting individuals ageing with intellectual disability	Wark et al.													x			x
163	An evaluation of medical students' views on the introduction of a community placement and its impact on their understanding of patients with disabilities	Watmough et al.								x
164	Effectiveness of Interdisciplinary Leadership Training for Early Career Professionals in the Field of Developmental Disabilities	Weber et al.								x	x	x			x
165	Establishing core mental health workforce attributes for the effective mental health care of people with an intellectual disability and co-occuring mental ill health	Weise et al.		x			x		x	x	x	x		x	x	x	x	x	x		x
166	What makes generalist mental health professionals effective when working with people with an intellectual disability? A family member and support person perspective	Weise et al.							x	x		x	x		x				x	x
167	Mental health: Knowledge, attitudes and training of professionals on dual diagnosis of intellectual disability and psychiatric disorder	Werner et al.	x	x					x		x				x	x		x
168	Proposing clinician competency guidelines for the inclusion of disability in the undergraduate medical curriculum of South Africa - an exploratory study	Whitehead	x	x	x					x	x	x			x			x		x
169	Stigma and Developmental Disabilities in Nursing Practice and Education	Whiteley et al.			x	x		x		x	x	x	x		x					x
170	WHO QualityRights (Training Materials)	WHO Mental Health, Brain Health and Substance Use (MSD)			x							x	x	x	x						x
171	Framework for an interprofessional experience addressing health and disability for health professional students	Woodworth et al.		x			x								x
172	Assessing the Effectiveness of Professional Development Training on Autism and Culturally Responsive Practice for Educators and Practitioners in Ethiopia	Zeleke et al.				x				x		x			x	x
